# Supplementary material for: Single‐Nucleus and Spatial Transcriptome Profiling Delineates the Multicellular Ecosystem in Hepatocellular Carcinoma After Hepatic Arterial Infusion Chemotherapy
Source: Adv Sci (Weinh). 2024 Dec 16;12(5):2405749. doi: 10.1002/advs.202405749 (PMC11791974; doi:10.1002/advs.202405749)
Supplement: Supplementary file 2 — Supporting Information [file ADVS-12-2405749-s001.xlsx]

## Sheet: Table S1
Supplementary Table S1. Clinical information of patients in the discovery and validation cohorts.
Patient ID	Age	Gender	Tumor number	Tumor diameter	Sequencing	Cohort	Group	HAIC cycles	Tumor type	Cirrhosis	Distant metastasis	Microvascular invasion	BCLC stage	HBV infection	Child-Pugh	AFP (ng/mL)
HT-P1	27	Female	4	4.6	snRNA-seq	Discovery cohort	Post-HAIC tumor (HT)	4	Surgery	Absence	Absence	Presence	B	Presence	A	521.5
HT-P2	54	Male	1	4.7	snRNA-seq	Discovery cohort	Post-HAIC tumor (HT)	4	Surgery	Presence	Absence	Absence	B	Presence	A	1.29
HT-P3	51	Male	1	5.7	snRNA-seq	Discovery cohort	Post-HAIC tumor (HT)	4	Surgery	Presence	Absence	Absence	B	Presence	A	117
HT-P4	37	Male	2	7.2	snRNA-seq	Discovery cohort	Post-HAIC tumor (HT)	4	Surgery	Presence	Absence	Presence	B	Presence	A	11381
HT-P5	64	Male	3	8.5	snRNA-seq	Discovery cohort	Post-HAIC tumor (HT)	4	Surgery	Absence	Absence	Absence	B	Absence	A	220
HT-P6	52	Male	4	6.2	snRNA-seq	Discovery cohort	Post-HAIC tumor (HT)	4	Surgery	Presence	Absence	Absence	B	Presence	A	9.28
HT-P7	50	Male	1	8.2	snRNA-seq	Discovery cohort	Post-HAIC tumor (HT)	2	Surgery	Absence	Absence	Absence	B	Presence	A	4.3
HT-P8	51	Male	2	7.3	snRNA-seq	Discovery cohort	Post-HAIC tumor (HT)	2	Surgery	Presence	Absence	Absence	B	Presence	A	41.3
HT-P9	72	Male	2	7.3	ST	Validation cohort	Post-HAIC tumor (HT)	4	Surgery	Presence	Absence	Presence	C	Presence	A	73.29
HT-P10	51	Male	1	5.7	ST	Validation cohort	Post-HAIC tumor (HT)	4	Surgery	Presence	Absence	Absence	B	Presence	A	117
HT-P11	39	Female	1	6.2	ST	Validation cohort	Post-HAIC tumor (HT)	2	Surgery	Presence	Absence	Presence	B	Presence	A	16943
PT-P1	50	Male	2	8.8	snRNA-seq	Discovery cohort	Primary tumor (PT)	0	Biopsy	Presence	Absence	Absence	B	Presence	A	3027
PT-P2	27	Female	4	11.6	snRNA-seq	Discovery cohort	Primary tumor (PT)	0	Biopsy	Absence	Absence	Absence	B	Presence	A	121000
PT-P3	54	Male	1	6.7	snRNA-seq	Discovery cohort	Primary tumor (PT)	0	Biopsy	Presence	Absence	Absence	B	Presence	A	1.38
PT-P4	62	Male	1	4.8	snRNA-seq	Discovery cohort	Primary tumor (PT)	0	Surgery	Absence	Absence	Absence	B	Presence	A	26892
PT-P5	57	Male	1	4	snRNA-seq	Discovery cohort	Primary tumor (PT)	0	Surgery	Absence	Absence	Absence	B	Absence	A	826.3
PT-P6	59	Male	1	4.6	snRNA-seq	Discovery cohort	Primary tumor (PT)	0	Surgery	Absence	Absence	Absence	B	Presence	A	338
PT-P7	66	Male	1	2.9	snRNA-seq	Discovery cohort	Primary tumor (PT)	0	Surgery	Presence	Absence	Absence	A	Presence	A	8.44
PT-P8	54	Male	1	2.4	snRNA-seq	Discovery cohort	Primary tumor (PT)	0	Surgery	Absence	Absence	Absence	A	Presence	A	2287
PT-P9	47	Female	1	3.5	ST	Validation cohort	Primary tumor (PT)	0	Surgery	Presence	Absence	Absence	B	Presence	A	870
PT-P10	59	Male	1	4.6	ST	Validation cohort	Primary tumor (PT)	0	Surgery	Absence	Absence	Absence	B	Presence	A	338
PT-P11	49	Male	1	2.7	ST	Validation cohort	Primary tumor (PT)	0	Surgery	Absence	Absence	Absence	A	Presence	A	5.5

## Sheet: Table S2
Supplementary Table S2. Summary of snRNA-seq data in this study
Samples	#Cells/Sample	#Median genes/Cell	#Mean Reads/Cell	#Median UMI/Cell	Total Reads	Reads to Transcriptome (%)	Median mitochondrial genes/Cell	#Cells/Sample after filtering
HT-P1	9187	3498	40487	6863	371951423	38.9	0.183	8534
HT-P2	10323	1890	38726	3304	399765513	67.6	0.281	9262
HT-P3	8479	1632	47215	3015	400339009	44.3	0.226	7970
HT-P4	6432	4668	57732	11746	371335067	41.3	0.06	5880
HT-P5	8570	4662	43027	10490	368743374	44.4	0.539	7521
HT-P6	7995	3695	49189	8486	393263452	41.4	0.118	7496
HT-P7	10564	2346	38158	4818	403098174	57.4	0.275	9580
HT-P8	12380	3788	32329	8466	400234437	58.1	0.294	10116
PT-P1	3871	2210	104309	3515	403778879	54.7	0.767	3383
PT-P2	9876	2982	40754	5565	402489228	62.3	1.845	7882
PT-P3	6472	1248	57154	1842	369900348	57.3	2.495	5154
PT-P4	9555	4010	42453	9266	405641990	49.9	0.456	8484
PT-P5	8127	4257	45218	9773	367485948	47.4	0.242	7524
PT-P6	10528	2698	38111	5230	401228604	50.6	2.38	7905
PT-P7	11182	3828	36189	9286	404665568	52.3	0.175	10196
PT-P8	10717	3470	38380	8070	411321248	45.8	0.077	9922

## Sheet: Table S3
Supplementary Table S3. Curated gene signatures used to characterize the post-HAIC ecosystem.
T cell activation	T-Cytotoxicity	T-Costimulatory	Antigen prsentation	Activated DC	Migratory DC	TLS	C03_CD8T_DTHD1	C05_CD4T_ADAM23	C12_CD4T_FKBP5	CD8 T-Cytotoxicity	CD8 T-Exhaustion	CD8 T-Proliferation	Immune reactive	MHC-I molecules	Proliferation	Hepatic	Cancer stemness
CD69	PRF1	CD27	CD74	FSCN1	GAL3ST	CCL19	CD3D	CD4	CD4	GNLY	TIGIT	MKI67	HLA-A	HLA-A	MCM5	ABCB11	ENO1
CCR7	IFNG	CD28	IFI30	BIRC3	NUDT17	CCL21	CD8A	CCR7	IL7R	GZMA	PDCD1	STMN1	HLA-B	HLA-B	PCNA	ACOT12	UQCRH
CD27	GNLY	ICOS	CTSD	LAMP3	ITGB8	CXCL13	DTHD1	ADAM23	CD200	GZMB	LAG3	CMC1	HLA-C	HLA-C	TYMS	ACOX2	SERBP1
BTLA	NKG7	CD40LG	CTSE	CCL19	ADCY6	CCR7	TOX	IL7R	CXCL13	GZMK	HAVCR2	TOP2A	HLA-F	HLA-E	FEN1	ADH1A	BCL10
CD40LG	GZMB	TNFRSF9	CTSL	LAD1	ENO2	SELL	AOAH	CDC14A	SESN3	IFNG		MELK	HLA-DOB	HLA-F	MCM2	AFP	DENND2C
IL2RA	GZMA	TNFRSF14	CTSV	MARCKS	IL15RA	LAMP3	ATP8A1	PTPN13	ST8SIA1	PRF1		KNL1	CD74	HLA-J	MCM4	ALB	S100A6
CD3E	GZMH		CTSS	TNFAIP2	SOCS2	CD69	RGS1	ARHGAP15	LEF1	GPR174		CENPE	CTSS	HLA-K	RRM1	ALDH1B1	JTB
CD47	KLRK1		DNM2	CCR7	IL15	CD86	ST8SIA1	NELL2	TOX				XRCC5	HLA-L	UNG	ALDH1L1	LRRFIP2
EOMES	KLRD1		PIKFYVE	CCL22	STAP2	BCL6	PTPRC	LEF1	CCDC141				PTPN6	MICA	GINS2	ALDH4A1	TMA7
GNLY	CTSW		FCER1G	MARCKSL1	PHF24		TTN	TCF7	CD226				HMGB1	MICB	MCM6	ALDH6A1	TMEM41A
GZMA	CST7		MARCHF8	EBI3	ANKRD33B		PRKCH	CAMK4	ICOS				CCR2		CDCA7	ALDH7A1	ATP5I
GZMB	CX3CR1		FCGR2B	TNFRSF11B	INSM1		CCL5	CCND3	CD84				CCR10		DTL	APOA1	H2AFZ
PRF1	FGFBP2		PYCARD	NUB1	ANXA3		SAMD3		FYB1				FBXW11		PRIM1	APOA2	UBE2D2
IFNG	S1PR5		HLA-DMA	INSM1	ARHGAP28		THEMIS		TNIK				IFIH1		UHRF1	APOB	NPM1
CD8A	FCGR3A		HLA-DMB	RAB9A	RNF115		PYHIN1						ZBP1		MLF1IP	APOC1	TUBB
CD8B	PLAC8		HLA-DOA	LY75	ADORA2A		FYN						IFITM1		HELLS	APOC2	PERP
LAMP1	TGFBR3		HLA-DOB	SIAH2	EXTL1		IKZF3						IFNAR1		RFC2	APOC4	ACTB
LAG3	PLEK		HLA-DPA1	POGLUT1	SPSB		GPR174						IFNAR2		RPA2	APOE	AC090498.1
CTLA4	FGR		HLA-DPB1	KDM2B	SLC22A23		LYST						IFITM2		NASP	APOF	PLP2
HLA-DRA	KLRF1		HLA-DQA1	MGLL	RABGAP1		GZMK						IRF1		RAD51AP1	APOH	EFNB1
TNFRSF4	SPON2		HLA-DQA2	TXN	GYG1		IFNG						IRF2		GMNN	APOM	SLC25A5
ICOS	CD300A		HLA-DQB1	MLLT6	DAP		PDCD1						IRF3		WDR76	AQP8	PDP1
TNFRSF9	S1PR1		HLA-DQB2	KIF2A	OGFR								IRF4		SLBP	ARG1	CDKN2A
TNFRSF18	EFHD2		HLA-DRA	GRSF1	GYG2								NCOA3		CCNE2	AVPR1A	CDKN2B
	STK38		HLA-DRB1	FAM49A	CCSER2								SP100		UBR7	B4GALNT1	UBAP1
	SORL1		HLA-DRB3	PLEKHG1	TMEM123								BIRC3		POLD3	BBOX1	SEC61B
	EMP3		HLA-DRB4	SOCS2	NET1								TNFAIP3		MSH2	CES1	ZBTB43
	ARL4C		HLA-DRB5	RFTN1	GPR52								NFKB1		ATAD2	CPB2	PPP1CA
	BIN2		TREM2	BMP2K	SLCO5A1								NFKB2		RAD51	CPM	GSTP1
	CCND3		MARCHF1	NAV1	FAH								IL2RG		RRM2	CPN1	RBM17
	FCRL6		ARL8B	IL7R	CLU								NFKBIE		CDC45	CPS1	KRT1
	SAMD3		LGMN	ID2	PCGF5								RELA		CDC6	CPT2	MYL6
	TRDC		B2M	CCL17	SAMSN1								RELB		EXO1	CYP39A1	SLC25A3
	TYROBP		THBS1	PPP1R9B	CDKN2B								NFKBIA		TIPIN	DPYS	CNIH1
	KLRG1		TRAF6	NRP2	BMP2K								PLEK		DSCC1	ENPP2	SERF2
			UNC93B1	TUBB6	ZC2HC1A								MALT1		BLM	ENPP3	FEM1B
			CTSF	ARNTL2	SERINC5										CASP8AP2	ENPP5	ALDOA
				UVRAG	HIVEP1										USP1	EPHX1	PFN1
				TXNDC11	CNR1										CLSPN	FMO1	PSMB3
				MREG	CNR2										POLA1	GPLD1	KRT10
				BTG1											CHAF1B	KMO	H3F3B
															BRIP1	MAT1A	ACTG1
															E2F8	MIOX	RIOK3
															HMGB2	MOCOS	RALY
															CDK1	NUDT18	TICAM1
															NUSAP1	PAPSS2	C19orf43
															UBE2C	PEMT	TIAM1
															BIRC5	PGLYRP2	GRHL3
															TPX2	PON1	PKP1
															TOP2A	PPARA	GPR87
															NDC80	PPP1R3B	ADGRF4
															CKS2	RARRES2	FAM83B
															NUF2	SERPINA1	CALML3
															CKS1B	SERPINA10	HCAR2
															MKI67	SERPINA6	ZNF750
															TMPO	SERPINC1	SERPINB2
															CENPF	SERPIND1	TINCR
															TACC3	SERPINF1	IL36G
															FAM64A	SERPINF2	RHCG
															SMC4	SERPING1	S100A7
															CCNB2	SLC10A1	GSDMC
															CKAP2L	SLC19A2	LY6D
															CKAP2	SLC22A18	CALML5
															AURKB	SLC25A1	DSG1
															BUB1	SLC25A10	KRTDAP
															KIF11	SLC25A13	CITED4
															ANP32E	SLC25A15	ANKRD35
															TUBB4B	SLC25A39	NBPF14
															GTSE1	SLC25A4	MRPS21
															KIF20B	SLC27A2	C1orf43
															HJURP	SLC2A2	APOA1BP
															CDCA3	SLC31A1	TAGLN2
															HN1	SLC35F5	PIGC
															CDC20	SLC36A2	SNRPE
															TTK	SLC37A4	PPP2R5A
															CDC25C	SLC38A4	H3F3A
															KIF2C	SLC39A4	C1orf131
															RANGAP1	SLC39A5	CEBPZOS
															NCAPD2	SLC6A13	COX7A2L
															DLGAP5	SLC9A3R1	PEX13
															CDCA2	STARD5	TCF7L1
															CDCA8	SULT1A1	RPIA
															ECT2	THRB	FAHD2A
															KIF23	TMEM30B	DBI
															HMMR	TTR	NAA50
															AURKA		ROPN1
															PSRC1		ROPN1B
															ANLN		H1FX
															LBR		RYK
															CKAP5		HIST1H2AE
															CENPE		TPD52L1
															CTCF		PDCD2
															NEK2		NDUFA4
															G2E3		NUPR2
															GAS2L3		SHFM1
															CBX5		ATP5J2
															CENPA		C7orf73
																	ARHGEF35
																	FAM104B
																	NGFRAP1
																	VGLL1
																	SFRP1
																	ENY2
																	AARD
																	SLURP1
																	C8orf82
																	TPM2
																	PRKCDBP
																	FTH1
																	EEF1G
																	FAM89B
																	CCS
																	DHCR7
																	DGAT2
																	BARX2
																	ZMYND11
																	UPF2
																	RPP38
																	MSRB2
																	EIF5AL1
																	MARVELD1
																	LDHB
																	PFDN5
																	GTSF1
																	PRSS27
																	TCEB2
																	BCL7C
																	IRX3
																	IRX5
																	CALB2
																	KIF1C
																	C1QBP
																	TMEM256
																	EIF4A1
																	KRT19
																	ATP5G1
																	NME1
																	HN1
																	FAM110A
																	SNRPB
																	COMMD7
																	BPI
																	PSMA7
																	MRGBP
																	POP4
																	C19orf12
																	NUDT19
																	LRP3
																	LSM14A
																	GPI
																	GRAMD1A
																	SYNE4
																	FAM98C
																	DYRK1B
																	EGLN2
																	AP2S1
																	PIH1D1
																	UBE2S
																	RBX1
																	DSCR8
																	HNRNPA1
																	CHCHD2
																	TSPYL5
																	AL365205.1
																	WDR77
																	NDC1
																	FZD8
																	TP53BP2
																	RSL1D1
																	EIF2S2
																	DDOST
																	MKI67
																	AC012640.4
																	PRDX3
																	TXNDC5
																	RNF11
																	EEF2
																	SUMO3
																	SHC4
																	RRS1
																	SND1
																	PRDX1
																	CFH
																	C4BPA
																	AGT
																	KYNU
																	ATP5G3
																	UGT2B15
																	GC
																	PPIA
																	IGFBP1
																	PON3
																	MTRNR2L10
																	DIAPH2
																	FGL1
																	TXN
																	ORM1
																	ORM2
																	C5
																	GAPDH
																	TPI1
																	COX6A1
																	RAN
																	SERPINA1
																	VPS35
																	MTRNR2L1
																	SPHK1
																	HM13
																	LBP
																	MYDGF
																	C19orf70
																	UBA52
																	TMPRSS3
																	RACK1
																	EIF3M
																	AGR2
																	MTHFD2
																	SUB1
																	C11ORF58
																	ERP29
																	TMED10
																	RER1
																	AP3S1
																	COPB1
																	EEF1A1
																	FAU
																	CCNDBP1
																	AATF
																	NOX1
																	CHMP4A
																	GSTA1
																	GTF3A
																	HNRNPH2
																	CEACAM6
																	C18ORF32
																	TMED5
																	DERL2
																	VPS29
																	ATP5G2
																	C9ORF78
																	POLR2E
																	ZFAND6
																	COMMD8
																	EMC3
																	C5ORF15
																	RBM3
																	SET
																	SUMO2
																	DERL1
																	GRTP1
																	C6ORF62
																	CASP6
																	BECN1
																	PSMF1
																	ANP32B
																	ATP5F1B
																	HINT1
																	HNRNPD
																	LYPLA1
																	MTRNR2L2
																	NACA
																	PHB2
																	PTMA
																	SELENOW
																	SLC25A6
																	UBB
																	YBX1
																	C11orf31
																	ATP5B
																	MID1IP1
																	KNG1
																	OMG
																	SLC25A29
																	SNF8
																	INAFM1
																	LINC00844
																	TXNL4A
																	TMPRSS5
																	GLRX5
																	ATP5J
																	ANKRD6
																	COX4I1
																	PFKFB2
																	CRYGS
																	NUDT4
																	SPOCD1
																	KCNF1
																	OSBPL6
																	MTHFD2L
																	ARSJ
																	LHX2
																	FOXG1
																	CTDNEP1
																	ALKBH5
																	PIPOX
																	TRIM47
																	SMOX
																	C20orf24
																	RNF126
																	SH3GL1
																	RAD23A
																	SSBP4
																	KXD1
																	CCDC106
																	IGSF21
																	PLPPR5
																	FAM89A
																	GRID2
																	GNB2L1
																	KLRC2
																	NKD1
																	CYP27B1
																	C1ORF61
																	CMTM5
																	ATP23
																	TTC9B
																	C1ORF122
																	C17ORF89
																	LINC01268
																	NNAT
																	AC018890.6
																	KCTD8
																	OOEP
																	STEAP1B
																	SLC26A3
																	MAMDC2
																	PLEKHA7
																	SIK3
																	GGACT
																	C14orf166
																	ALKBH7
																	ZNF90
																	CDHR1
																	LMF1
																	SHC3
																	EHD2
																	POLE4
																	POM121
																	SERPINA3
																	STEAP3
																	GNB1
																	PARL
																	G6PD
																	FAAP20
																	NR0B2
																	APH1A
																	CRP
																	APOA2
																	CHCHD5
																	CISD2
																	SPINK1
																	RENBP
																	MRPL23
																	NTS
																	CLN3
																	PPP4C
																	VCX2
																	ADAMTSL1
																	DKK2
																	EIF2S3
																	EMX2
																	EPHA3
																	EPHA7
																	NTN5
																	WIF1
																	CENPU
																	SMC2
																	GTSE1
																	PCP4
																	HPCA
																	TMEM18
																	POU4F3
																	NRM
																	UBE2A
																	MCTS1
																	IDH3G
																	TIMM23
																	FAM204A
																	PCBP2
																	LECT1
																	VRK1
																	CIB2
																	PKMYT1
																	RPA1
																	ALYREF
																	SF3A2
																	ASF1B
																	DDA1
																	FUZ
																	PDXP
																	LMF2
																	NCAPH2
																	AC011043.1
																	IGKC
																	SNORD100
																	HOMER1
																	CPEB4
																	CDK13
																	TAC1
																	BEX5
																	TPH1
																	AGRN
																	CGN
																	SFTA2
																	GCLC
																	FAM83A
																	IFT20
																	SMIM26
																	MMP24OS
																	ABCA7
																	PVR
																	SELENOM
																	DESI1
																	PIGP
																	UFD1L
																	UBE2L3
																	EIF5A2
																	PNCK
																	PTHLH
																	AC007325.4
																	AL353997.6
																	MIR205HG
																	NECTIN1
																	ECM1
																	C1orf56
																	SPRR1B
																	SPRR2D
																	SFTPB
																	FABP6
																	MUC21
																	SLC22A31
																	MRPL54
																	NAPSA
																	AL031727.1
																	QARS
																	COPA
																	ACKR1
																	MADCAM1
																	FABP3
																	GPR137B
																	HTR2B
																	ZNF330
																	EIF4EBP3
																	SNX8
																	RGS20
																	MLANA
																	LRRN4CL
																	TM7SF3
																	GNPTAB
																	ZNF106
																	TSPAN10
																	BIRC7
																	CLPTM1
																	BAIAP2L2

## Sheet: Table S4
Table S4. Differential expression genes across cell clusters in the snRNAseq dataset.
p_val	avg_log2FC	pct.1	pct.2	p_val_adj	cluster	gene
0	1.4489	0.323	0.149	0	0	CSMD1
0	1.01624	0.665	0.362	0	0	CTNND2
0	0.992983	0.648	0.316	0	0	LINC01344
0	0.963281	0.738	0.436	0	0	SLC22A7
0	0.89088	0.989	0.753	0	0	GPC6
0	0.855397	0.879	0.542	0	0	SLC2A2
0	0.842445	0.74	0.435	0	0	AFM
0	0.840176	0.428	0.231	0	0	LINC00355
0	0.813879	0.762	0.503	0	0	ENSG00000225689
0	0.81238	0.55	0.365	0	0	LNCAROD
0	0.79487	0.716	0.413	0	0	ENSG00000231424
0	0.778991	0.889	0.542	0	0	GPAM
0	0.777176	0.788	0.457	0	0	TTC6
0	0.775173	0.96	0.584	0	0	HNF1A-AS1
0	0.771313	0.687	0.331	0	0	ENSG00000286856
0	0.759352	0.814	0.469	0	0	ENSG00000228697
0	0.757211	0.815	0.463	0	0	SLC22A9
0	0.753147	0.879	0.545	0	0	ALDH1A2
0	0.744687	0.745	0.478	0	0	GPC3
0	0.738948	0.456	0.27	0	0	ENSG00000248515
0	0.736039	0.759	0.501	0	0	GHR
0	0.731194	0.946	0.586	0	0	NR1H4
0	0.714989	0.791	0.423	0	0	SLC17A4
0	0.689834	0.882	0.517	0	0	ENSG00000197099
0	0.685055	0.7	0.425	0	0	PTP4A1
0	0.684174	0.88	0.51	0	0	HMGCS2
0	0.678212	0.933	0.642	0	0	AIG1
0	0.676649	0.89	0.522	0	0	SLCO1B1
0	0.670545	0.953	0.599	0	0	SUGCT
0	0.670133	0.862	0.567	0	0	ENSG00000284418
0	0.669317	0.844	0.486	0	0	UPB1
0	0.669076	0.923	0.582	0	0	SLC30A10
0	0.666947	0.935	0.562	0	0	ENSG00000259347
0	0.666836	0.962	0.627	0	0	A1CF
0	0.655687	0.573	0.284	0	0	LINC02499
0	0.654896	0.449	0.266	0	0	ENSG00000249364
0	0.654854	0.678	0.354	0	0	MLIP
0	0.654775	0.746	0.419	0	0	PROX1-AS1
0	0.653866	0.861	0.528	0	0	DPYS
0	0.653443	0.871	0.498	0	0	SLC6A1
0	0.652894	0.934	0.619	0	0	AGMO
0	0.651596	0.86	0.51	0	0	ENSG00000230490
0	0.65065	0.917	0.549	0	0	BDH1
0	0.648755	0.848	0.501	0	0	ACSM2A
0	0.647697	0.451	0.261	0	0	ENSG00000265399
0	0.641583	0.377	0.21	0	0	NRXN3
0	0.635852	0.891	0.526	0	0	ADORA2A-AS1
0	0.631781	0.654	0.36	0	0	MAPT
0	0.631368	0.54	0.313	0	0	ENSG00000266602
0	0.631283	0.849	0.528	0	0	ENSG00000237188
0	0.629358	0.58	0.323	0	0	EXOC3L4
0	0.624661	0.726	0.423	0	0	THSD4
0	0.623907	0.964	0.72	0	0	SLC25A13
0	0.623147	0.954	0.591	0	0	SHANK2
0	0.617837	0.97	0.654	0	0	THRB
0	0.617463	0.909	0.569	0	0	GAS2
0	0.617059	0.845	0.501	0	0	ACSM2B
0	0.617038	0.903	0.558	0	0	PLG
0	0.616612	0.761	0.419	0	0	ENSG00000251314
0	0.611146	0.786	0.493	0	0	GPC5
0	0.606902	0.96	0.698	0	0	SERINC5
0	0.604689	0.896	0.533	0	0	LINC02532
0	0.603313	0.759	0.471	0	0	RAP2C-AS1
0	0.602806	0.78	0.44	0	0	FBXO17
0	0.600813	0.886	0.525	0	0	CYP4F3
0	0.60055	0.921	0.587	0	0	EGFR
0	0.598722	0.46	0.237	0	0	ANKS1B
0	0.597213	0.962	0.659	0	0	RALGPS2
0	0.595205	0.436	0.19	0	0	KCNJ3
0	0.594963	0.363	0.217	0	0	LINC01151
0	0.589971	0.935	0.589	0	0	ASGR1
0	0.588186	0.916	0.584	0	0	DNAH14
0	0.587759	0.862	0.488	0	0	ABCC6
0	0.587637	0.888	0.528	0	0	MIR122HG
0	0.584833	0.869	0.649	0	0	PNN
0	0.584435	0.924	0.546	0	0	ATP2B2
0	0.579843	0.697	0.422	0	0	ENSG00000250602
0	0.57615	0.762	0.408	0	0	PDZK1
0	0.573032	0.548	0.273	0	0	ENSG00000232451
0	0.570153	0.653	0.376	0	0	FMO3
0	0.565962	0.931	0.64	0	0	NR5A2
0	0.56563	0.437	0.201	0	0	AKR1D1
0	0.565464	0.647	0.33	0	0	RORC
0	0.564112	0.889	0.593	0	0	CLYBL
0	0.56267	0.949	0.591	0	0	MLXIPL
0	0.560686	0.79	0.507	0	0	LINC01146
0	0.555669	0.962	0.777	0	0	PCCA
0	0.553123	0.819	0.528	0	0	MYOM1
0	0.552662	0.666	0.38	0	0	LINC00862
0	0.552475	0.983	0.784	0	0	FHIT
0	0.550527	0.794	0.452	0	0	ABCG5
0	0.548948	0.696	0.391	0	0	LINC01006
0	0.548722	0.795	0.45	0	0	EHHADH
0	0.546166	0.833	0.479	0	0	PRLR
0	0.546019	0.637	0.355	0	0	ACOT12
0	0.543889	0.97	0.701	0	0	PLEKHA5
0	0.543225	0.981	0.746	0	0	SNTB1
0	0.542709	0.766	0.417	0	0	C2orf72
0	0.5424	0.901	0.546	0	0	TFR2
0	0.540807	0.683	0.399	0	0	SLC22A25
0	0.54043	0.879	0.643	0	0	FARP1
0	0.53808	0.785	0.478	0	0	LINC01876
0	0.537561	0.885	0.589	0	0	MACROD2
0	0.536138	0.808	0.481	0	0	DHTKD1
0	0.535831	0.792	0.495	0	0	PIK3C2G
0	0.530636	0.889	0.559	0	0	ONECUT1
0	0.52988	0.553	0.305	0	0	LINC01239
0	0.528476	0.538	0.259	0	0	ENSG00000288938
0	0.528362	0.707	0.53	0	0	ACSL4
0	0.528225	0.943	0.623	0	0	FMO5
0	0.526143	0.954	0.686	0	0	ZKSCAN1
0	0.525273	0.608	0.313	0	0	F7
0	0.524249	0.906	0.634	0	0	COL18A1
0	0.521717	0.899	0.568	0	0	SDC2
0	0.521559	0.986	0.807	0	0	CFH
0	0.521362	0.947	0.6	0	0	HPN
0	0.521085	0.905	0.571	0	0	LGR4
0	0.519589	0.704	0.387	0	0	SMOC1
0	0.518286	0.821	0.517	0	0	CDHR3
0	0.51626	0.549	0.345	0	0	AQP4-AS1
0	0.512209	0.712	0.407	0	0	ELOVL2
0	0.511636	0.876	0.539	0	0	ARHGEF10L
0	0.511058	0.783	0.477	0	0	CUX2
0	0.51033	0.441	0.277	0	0	ENSG00000289368
0	0.508423	0.697	0.441	0	0	ERRFI1
0	0.507877	0.879	0.556	0	0	TLE1
0	0.507497	0.311	0.157	0	0	ENSG00000289349
0	0.507313	0.537	0.283	0	0	HERC2P3
0	0.506018	0.68	0.405	0	0	ENSG00000266846
0	0.505875	0.896	0.632	0	0	MIA2
0	0.505737	0.645	0.359	0	0	AR
0	0.502123	0.987	0.759	0	0	MTSS1
0	0.501071	0.576	0.293	0	0	ENSG00000250696
0	0.500951	0.792	0.462	0	0	GREB1L
0	0.499435	0.318	0.169	0	0	LINC02055
0	0.497916	0.882	0.534	0	0	XYLB
0	0.497301	0.957	0.724	0	0	DCAF6
0	0.495113	0.983	0.775	0	0	DST
0	0.494958	0.251	0.132	0	0	LINC02882
0	0.493649	0.601	0.328	0	0	SLC15A1
0	0.493577	0.436	0.218	0	0	ENSG00000254186
0	0.492089	0.464	0.281	0	0	ENSG00000228430
0	0.491877	0.655	0.364	0	0	ENSG00000251675
0	0.486692	0.821	0.48	0	0	PLEKHA7
0	0.485641	0.798	0.455	0	0	COL27A1
0	0.484479	0.93	0.63	0	0	MAP3K13
0	0.482955	0.748	0.445	0	0	GLDC
0	0.482661	0.902	0.646	0	0	ATF7IP2
0	0.482571	0.319	0.15	0	0	GYG2P1
0	0.480649	0.625	0.358	0	0	NIPAL1
0	0.479932	0.473	0.251	0	0	TMEM45B
0	0.477873	0.785	0.477	0	0	TTPA
0	0.474123	0.634	0.341	0	0	ENSG00000286850
0	0.473039	0.693	0.44	0	0	MBNL3
0	0.47285	0.706	0.414	0	0	LIPC
0	0.469971	0.628	0.336	0	0	KLB
0	0.468263	0.367	0.187	0	0	ENSG00000249413
0	0.467916	0.882	0.609	0	0	NAV2
0	0.467887	0.841	0.596	0	0	NHSL1
0	0.46674	0.85	0.513	0	0	DMGDH
0	0.465944	0.491	0.234	0	0	SLCO1A2
0	0.464642	0.639	0.338	0	0	PANK1
0	0.463829	0.859	0.525	0	0	ENSG00000230623
0	0.461389	0.871	0.557	0	0	CMTM8
0	0.46098	0.894	0.57	0	0	F5
0	0.460746	0.941	0.686	0	0	ATRN
0	0.460332	0.823	0.519	0	0	SMARCA1
0	0.460247	0.617	0.338	0	0	GPR39
0	0.460017	0.631	0.352	0	0	ENSG00000227712
0	0.459446	0.708	0.413	0	0	ACADSB
0	0.45887	0.569	0.33	0	0	FGFR2
0	0.457562	0.709	0.489	0	0	DPYD-AS1
0	0.457508	0.769	0.445	0	0	ENPP1
0	0.457236	0.498	0.265	0	0	ZNF385B
0	0.456878	0.774	0.468	0	0	LLGL2
0	0.456756	0.948	0.776	0	0	GOLGA4
0	0.45631	0.534	0.297	0	0	ENSG00000248538
0	0.455809	0.963	0.645	0	0	PAH
0	0.45579	0.782	0.478	0	0	CLMN
0	0.454742	0.673	0.363	0	0	ABCG8
0	0.453775	0.985	0.723	0	0	PARD3
0	0.453419	0.756	0.453	0	0	MTARC2
0	0.452869	0.758	0.506	0	0	SLC25A16
0	0.452527	0.793	0.498	0	0	C4orf19
0	0.452108	0.945	0.725	0	0	GMDS-DT
0	0.451356	0.964	0.753	0	0	AOPEP
0	0.450864	0.498	0.3	0	0	ENSG00000237773
0	0.448526	0.481	0.269	0	0	CFHR4
0	0.447495	0.683	0.406	0	0	GPLD1
0	0.447248	0.954	0.688	0	0	SORBS2
0	0.446929	0.859	0.545	0	0	EPB41L5
0	0.44632	0.614	0.384	0	0	MIPOL1
0	0.445953	0.929	0.693	0	0	SIK2
0	0.445861	0.446	0.221	0	0	ENSG00000261235
0	0.445846	0.95	0.774	0	0	ADK
0	0.444425	0.806	0.544	0	0	SLC22A23
0	0.443992	0.734	0.414	0	0	HAO1
0	0.442858	0.899	0.55	0	0	FTCD
0	0.44194	0.751	0.428	0	0	G6PC1
0	0.441823	0.93	0.638	0	0	L3MBTL4
0	0.439261	0.452	0.222	0	0	NDUFA6-DT
0	0.437322	0.665	0.403	0	0	FBXL18
0	0.43547	0.572	0.322	0	0	ENSG00000271717
0	0.434562	0.649	0.355	0	0	HPN-AS1
0	0.432329	0.602	0.338	0	0	ENSG00000276490
0	0.432135	0.786	0.46	0	0	PECR
0	0.43166	0.292	0.155	0	0	ENSG00000287231
0	0.431001	0.693	0.388	0	0	NGEF
0	0.428708	0.773	0.452	0	0	GRB14
0	0.428693	0.761	0.447	0	0	FYB2
0	0.428175	0.716	0.439	0	0	CAPN12
0	0.427716	0.538	0.302	0	0	ANGPTL1
0	0.427373	0.806	0.487	0	0	CGNL1
0	0.426783	0.463	0.271	0	0	ABCC4
0	0.42669	0.776	0.461	0	0	ABAT
0	0.426001	0.49	0.258	0	0	DIO1
0	0.425638	0.472	0.275	0	0	DLEU7
0	0.425622	0.916	0.601	0	0	F2
0	0.425523	0.802	0.506	0	0	ACACB
0	0.423256	0.816	0.529	0	0	NR6A1
0	0.423047	0.862	0.595	0	0	COBLL1
0	0.422841	0.586	0.347	0	0	LINC00624
0	0.422824	0.684	0.388	0	0	SCN8A
0	0.42204	0.806	0.513	0	0	PTGR1
0	0.421386	0.72	0.429	0	0	CROT
0	0.420976	0.922	0.679	0	0	LARGE1
0	0.420338	0.371	0.195	0	0	KIF6
0	0.419848	0.776	0.481	0	0	CRYL1
0	0.419543	0.607	0.333	0	0	LINC00886
0	0.419171	0.654	0.369	0	0	ENSG00000236924
0	0.419009	0.577	0.319	0	0	PYGL
0	0.417013	0.881	0.589	0	0	CYB5A
0	0.416871	0.812	0.552	0	0	SHLD2
0	0.416752	0.781	0.499	0	0	MET
0	0.416099	0.432	0.249	0	0	ENSG00000230647
0	0.414871	0.545	0.306	0	0	TOX3
0	0.41406	0.474	0.297	0	0	SYN3
0	0.414032	0.843	0.53	0	0	SFXN5
0	0.413585	0.609	0.347	0	0	CNGA1
0	0.411569	0.705	0.424	0	0	ARHGEF26
0	0.410214	0.868	0.646	0	0	ALDOB
0	0.409282	0.641	0.364	0	0	ANO1
0	0.408399	0.527	0.275	0	0	TRIM55
0	0.407795	0.949	0.747	0	0	R3HDM2
0	0.407697	0.714	0.493	0	0	ENSG00000271774
0	0.407496	0.825	0.55	0	0	ITIH2
0	0.40684	0.919	0.676	0	0	LPGAT1
0	0.406404	0.381	0.219	0	0	ENSG00000250049
0	0.406401	0.932	0.689	0	0	CPQ
0	0.405835	0.821	0.517	0	0	COBL
0	0.40565	0.745	0.484	0	0	PPP2R1B
0	0.405567	0.54	0.29	0	0	HSD17B2
0	0.405533	0.874	0.637	0	0	MGMT
0	0.404822	0.693	0.461	0	0	CECR2
0	0.404727	0.967	0.731	0	0	RBFOX2
0	0.404673	0.781	0.477	0	0	TOM1L1
0	0.404663	0.794	0.503	0	0	CAP2
0	0.40315	0.783	0.502	0	0	LRRC28
0	0.403133	0.821	0.512	0	0	PROX1
0	0.400887	0.856	0.524	0	0	NOS1AP
0	0.400503	0.482	0.275	0	0	LINC02197
0	0.399664	0.457	0.234	0	0	ACSM3
0	0.399192	0.406	0.212	0	0	MACROH2A2
0	0.398385	0.979	0.712	0	0	CYP3A5
0	0.398338	0.391	0.202	0	0	IGF1
0	0.397772	0.366	0.159	0	0	SH2D3A
0	0.396691	0.864	0.595	0	0	NEDD4L
0	0.395354	0.84	0.604	0	0	UGP2
0	0.39507	0.859	0.56	0	0	CADM1
0	0.395041	0.76	0.472	0	0	CHPT1
0	0.394072	0.592	0.347	0	0	ENSG00000226026
0	0.393307	0.711	0.422	0	0	PDIA5
0	0.393005	0.657	0.357	0	0	TCEA3
0	0.392318	0.842	0.509	0	0	SERPINF2
0	0.392196	0.679	0.399	0	0	GRTP1
0	0.392086	0.521	0.245	0	0	ABCC6P1
0	0.392063	0.743	0.457	0	0	FAM114A1
0	0.391489	0.423	0.236	0	0	ENSG00000233358
0	0.391394	0.811	0.515	0	0	ABCC3
0	0.391316	0.856	0.537	0	0	ABCC2
0	0.390684	0.954	0.732	0	0	PPP6R2
0	0.3906	0.539	0.282	0	0	SH3RF2
0	0.390106	0.826	0.567	0	0	SLC20A2
0	0.389624	0.766	0.487	0	0	SLC41A2
0	0.388974	0.638	0.395	0	0	TAPT1-AS1
0	0.388146	0.507	0.342	0	0	ENSG00000286523
0	0.386542	0.517	0.265	0	0	ENSG00000246090
0	0.386328	0.706	0.442	0	0	BCL2L14
0	0.386248	0.906	0.593	0	0	ECHDC2
0	0.386208	0.403	0.171	0	0	ENSG00000287558
0	0.386037	0.706	0.445	0	0	PLPPR1
0	0.384733	0.633	0.423	0	0	N4BP2L1
0	0.383529	0.506	0.299	0	0	ANGPTL4
0	0.383258	0.898	0.649	0	0	SLC39A11
0	0.383098	0.411	0.219	0	0	LINC00484.1
0	0.382588	0.886	0.613	0	0	NSUN6
0	0.382548	0.741	0.437	0	0	PNPLA3
0	0.38137	0.535	0.318	0	0	LINC02542
0	0.380326	0.75	0.452	0	0	KIAA1958
0	0.380043	0.794	0.526	0	0	CKMT2-AS1
0	0.379744	0.723	0.469	0	0	NAALADL2
0	0.379005	0.786	0.519	0	0	GRAMD2B
0	0.378586	0.705	0.429	0	0	CERS4
0	0.378398	0.375	0.192	0	0	LINC01322
0	0.378299	0.675	0.487	0	0	DIP2C
0	0.375949	0.659	0.4	0	0	ACSS3
0	0.375798	0.566	0.32	0	0	ENSG00000287299
0	0.375491	0.595	0.347	0	0	MAP7
0	0.375467	0.612	0.375	0	0	EPHX2
0	0.374879	0.603	0.348	0	0	GLT1D1
0	0.374832	0.668	0.386	0	0	COPB2-DT
0	0.374267	0.61	0.358	0	0	PON1
0	0.373951	0.73	0.446	0	0	KANK1
0	0.373279	0.693	0.428	0	0	ZNF337-AS1
0	0.373053	0.719	0.422	0	0	PTPN3
0	0.372828	0.603	0.329	0	0	SLC25A42
0	0.372407	0.473	0.26	0	0	ENSG00000255284
0	0.372237	0.766	0.51	0	0	GLUD1
0	0.372232	0.968	0.836	0	0	SMYD3
0	0.371123	0.891	0.604	0	0	PID1
0	0.370469	0.467	0.239	0	0	LHPP
0	0.370457	0.516	0.275	0	0	VSNL1
0	0.370366	0.77	0.493	0	0	CYP27A1
0	0.370176	0.976	0.758	0	0	EHBP1
0	0.370113	0.872	0.668	0	0	SOX5
0	0.36949	0.473	0.242	0	0	FN3K
0	0.369148	0.756	0.463	0	0	VAV2
0	0.368573	0.321	0.134	0	0	GDPD4
0	0.368433	0.903	0.632	0	0	ENSG00000257261
0	0.368234	0.47	0.242	0	0	TMPRSS6
0	0.367786	0.637	0.381	0	0	MIR100HG
0	0.367313	0.508	0.32	0	0	SGO1-AS1
0	0.36567	0.818	0.512	0	0	IGF2BP2
0	0.364837	0.788	0.481	0	0	FAM20A
0	0.364189	0.461	0.276	0	0	AOX1
0	0.364186	0.581	0.364	0	0	LINC01725
0	0.364133	0.839	0.51	0	0	HNF4A
0	0.363482	0.687	0.414	0	0	VSIG10
0	0.363188	0.473	0.309	0	0	LINC01687
0	0.36222	0.809	0.53	0	0	IL6R
0	0.361888	0.447	0.218	0	0	ENSG00000224245
0	0.361252	0.944	0.697	0	0	PARD3B
0	0.360957	0.527	0.297	0	0	A1BG
0	0.360446	0.917	0.651	0	0	SPATS2L
0	0.358231	0.614	0.354	0	0	SLC25A33
0	0.357746	0.605	0.38	0	0	ENSG00000255968
0	0.357175	0.503	0.267	0	0	ADH6
0	0.356971	0.739	0.439	0	0	CXADR
0	0.356817	0.598	0.341	0	0	CDH1
0	0.355675	0.855	0.599	0	0	NDUFAF6
0	0.354503	0.71	0.423	0	0	AFMID
0	0.353842	0.362	0.175	0	0	SULT1C2
0	0.353549	0.356	0.203	0	0	ATRNL1
0	0.352795	0.31	0.158	0	0	CFAP418-AS1
0	0.351674	0.795	0.491	0	0	C4BPB
0	0.351364	0.746	0.442	0	0	HSD17B6
0	0.351269	0.777	0.478	0	0	CAT
0	0.351032	0.528	0.293	0	0	FAM110B
0	0.350923	0.545	0.304	0	0	PBLD
0	0.350662	0.6	0.379	0	0	SGCE
0	0.349391	0.761	0.449	0	0	RGN
0	0.348777	0.888	0.615	0	0	DENND5B
0	0.348074	0.425	0.207	0	0	ENSG00000286757
0	0.34569	0.41	0.185	0	0	INHBC
0	0.345518	0.429	0.251	0	0	GLYAT
0	0.344969	0.722	0.482	0	0	ANKRD26
0	0.343741	0.447	0.271	0	0	PPP1R9A
0	0.343019	0.443	0.267	0	0	PCCA-DT
0	0.342827	0.765	0.501	0	0	PRDX6-AS1
0	0.342783	0.42	0.213	0	0	RDH10-AS1
0	0.342265	0.719	0.45	0	0	HSDL2
0	0.342125	0.99	0.844	0	0	LRMDA
0	0.341254	0.635	0.36	0	0	HAAO
0	0.34107	0.887	0.572	0	0	BHMT2
0	0.340574	0.377	0.165	0	0	ENSG00000244062
0	0.34054	0.373	0.169	0	0	ENSG00000264016
0	0.340309	0.588	0.357	0	0	NPAS2
0	0.339575	0.662	0.408	0	0	ENSG00000231609
0	0.339549	0.534	0.355	0	0	AHR
0	0.339105	0.555	0.305	0	0	FMO4
0	0.339071	0.776	0.531	0	0	CDH2
0	0.338868	0.49	0.273	0	0	ENSG00000248318
0	0.338388	0.955	0.775	0	0	LDLRAD4
0	0.338031	0.801	0.522	0	0	CEACAM16-AS1
0	0.337865	0.616	0.355	0	0	LMO7
0	0.337799	0.785	0.541	0	0	BAAT
0	0.337636	0.474	0.254	0	0	SLC22A10
0	0.337635	0.716	0.464	0	0	SHROOM3
0	0.337393	0.716	0.419	0	0	CCNT2-AS1
0	0.337196	0.459	0.225	0	0	SMO
0	0.337092	0.651	0.405	0	0	GATM
0	0.33705	0.859	0.6	0	0	MUC20-OT1
0	0.336989	0.504	0.298	0	0	CIBAR1-DT
0	0.336837	0.991	0.838	0	0	EXT1
0	0.335914	0.976	0.767	0	0	PTPRK
0	0.33541	0.52	0.3	0	0	SPTLC3
0	0.335289	0.735	0.456	0	0	HNF4G
0	0.335033	0.555	0.337	0	0	ENSG00000234428
0	0.334116	0.66	0.407	0	0	FRRS1
0	0.332962	0.952	0.749	0	0	RALGAPA2
0	0.332345	0.617	0.35	0	0	SORD
0	0.332302	0.454	0.263	0	0	CA5A
0	0.332281	0.606	0.343	0	0	KLKB1
0	0.33037	0.509	0.258	0	0	SARDH
0	0.329927	0.538	0.327	0	0	HOOK2
0	0.328459	0.884	0.628	0	0	PHLPP1
0	0.327731	0.404	0.186	0	0	SLC6A1-AS1
0	0.327502	0.621	0.404	0	0	ARHGEF28
0	0.32704	0.597	0.361	0	0	ABTB2
0	0.326651	0.859	0.635	0	0	SVIL
0	0.326646	0.98	0.823	0	0	ITPR2
0	0.3265	0.581	0.335	0	0	GOLT1A
0	0.326388	0.772	0.489	0	0	ATAD2
0	0.325909	0.52	0.297	0	0	MORC4
0	0.325889	0.449	0.247	0	0	LINC02490
0	0.325261	0.728	0.49	0	0	C1QTNF3-AMACR
0	0.325131	0.844	0.631	0	0	LONP2
0	0.325115	0.317	0.144	0	0	GPC6-AS1
0	0.324294	0.834	0.566	0	0	HIBADH
0	0.323152	0.756	0.485	0	0	RHOBTB3
0	0.322831	0.567	0.321	0	0	IRS1
0	0.322557	0.985	0.847	0	0	IMMP2L
0	0.32176	0.606	0.343	0	0	BPHL
0	0.321685	0.643	0.398	0	0	HAGH
0	0.321519	0.369	0.216	0	0	ENSG00000228509
0	0.321354	0.533	0.307	0	0	STXBP6
0	0.320855	0.55	0.296	0	0	CLDN14
0	0.320227	0.919	0.705	0	0	VWA8
0	0.3201	0.642	0.356	0	0	PLIN5
0	0.319895	0.314	0.171	0	0	RALYL
0	0.319713	0.458	0.252	0	0	ZNF318
0	0.319632	0.856	0.599	0	0	MAGI3
0	0.31886	0.388	0.217	0	0	LPAL2
0	0.318466	0.373	0.186	0	0	MAL2-AS1
0	0.318204	0.41	0.241	0	0	ENSG00000224814
0	0.318157	0.719	0.448	0	0	NADK2
0	0.317382	0.967	0.741	0	0	TF
0	0.316908	0.58	0.338	0	0	ANKRD17-DT
0	0.31675	0.611	0.362	0	0	ACTR3C
0	0.316161	0.414	0.207	0	0	ENSG00000286163
0	0.315623	0.726	0.445	0	0	SCCPDH
0	0.315142	0.71	0.45	0	0	MEGF9
0	0.315065	0.86	0.659	0	0	LRRFIP2
0	0.314687	0.674	0.429	0	0	HACD2
0	0.314309	0.668	0.412	0	0	CCDC125
0	0.314155	0.305	0.126	0	0	CRIP3
0	0.313951	0.725	0.461	0	0	BAIAP2L1
0	0.313933	0.634	0.408	0	0	ABCB11
0	0.313875	0.801	0.49	0	0	ERBB3
0	0.31311	0.408	0.202	0	0	TMC3-AS1
0	0.313043	0.643	0.443	0	0	ACSL1
0	0.312943	0.407	0.215	0	0	LPA
0	0.312675	0.78	0.506	0	0	PSMA1
0	0.312409	0.974	0.781	0	0	WWP1
0	0.312252	0.739	0.443	0	0	ACMSD
0	0.312224	0.588	0.357	0	0	ZNF248
0	0.312151	0.836	0.563	0	0	PON2
0	0.312014	0.554	0.312	0	0	PSD4
0	0.311926	0.864	0.633	0	0	CDK14
0	0.31178	0.911	0.682	0	0	RREB1
0	0.311646	0.694	0.439	0	0	TCAIM
0	0.310964	0.693	0.429	0	0	ENTPD5
0	0.310512	0.799	0.537	0	0	ARHGEF11
0	0.310045	0.264	0.14	0	0	ENSG00000263745
0	0.309449	0.44	0.234	0	0	CKMT2
0	0.309351	0.399	0.207	0	0	ENSG00000289130
0	0.308965	0.558	0.32	0	0	EPS8L2
0	0.308255	0.609	0.38	0	0	GLCE
0	0.308143	0.629	0.382	0	0	MAOB
0	0.307952	0.929	0.668	0	0	KNG1
0	0.307853	0.649	0.424	0	0	DEPTOR
0	0.307833	0.606	0.369	0	0	MYLK
0	0.30688	0.856	0.682	0	0	TSHZ2
0	0.306146	0.585	0.355	0	0	SYT17
0	0.305573	0.367	0.2	0	0	TSHR
0	0.305017	0.464	0.227	0	0	ALAD
0	0.304748	0.364	0.204	0	0	TXNL4B
0	0.304363	0.769	0.566	0	0	PRKAG2
0	0.304329	0.76	0.517	0	0	ACOX1
0	0.303294	0.435	0.225	0	0	ERICH5
0	0.302721	0.529	0.339	0	0	GPT2
0	0.30197	0.742	0.499	0	0	ZNF91
0	0.301763	0.364	0.193	0	0	LINC02015
0	0.301451	0.7	0.463	0	0	SLC2A9
0	0.301436	0.395	0.206	0	0	LINC02666
0	0.301361	0.761	0.549	0	0	ABI2
0	0.301268	0.683	0.414	0	0	MASP1
0	0.301126	0.466	0.249	0	0	HSDL2-AS1
0	0.29998	0.879	0.607	0	0	ABCD3
0	0.299887	0.322	0.156	0	0	ARFGEF3
0	0.299747	0.489	0.287	0	0	NDRG1
0	0.29962	0.534	0.287	0	0	HDHD3
0	0.299577	0.721	0.466	0	0	SELENOO
0	0.298407	0.723	0.434	0	0	CACNA1D
0	0.298336	0.304	0.161	0	0	HGFAC
0	0.298323	0.504	0.275	0	0	BDNF-AS
0	0.298252	0.803	0.537	0	0	LRP6
0	0.29825	0.441	0.249	0	0	SPP2
0	0.297926	0.835	0.558	0	0	ANXA4
0	0.297578	0.55	0.329	0	0	SLC22A3
0	0.297527	0.701	0.435	0	0	TTC38
0	0.296749	0.755	0.491	0	0	OTUD7B
0	0.296578	0.541	0.317	0	0	LINC01376
0	0.295529	0.715	0.471	0	0	TARBP1
0	0.294816	0.54	0.344	0	0	NEK4
0	0.293301	0.277	0.146	0	0	GRIK2
0	0.293135	0.941	0.784	0	0	WWOX
0	0.292474	0.437	0.232	0	0	CYP4F12
0	0.292457	0.687	0.4	0	0	C8B
0	0.292181	0.449	0.238	0	0	B3GAT1-DT
0	0.292128	0.591	0.355	0	0	ZFHX4
0	0.292044	0.582	0.334	0	0	MREG
0	0.292023	0.528	0.291	0	0	GOT2
0	0.291872	0.946	0.737	0	0	ITCH
0	0.291783	0.864	0.62	0	0	CBFA2T2
0	0.291702	0.397	0.201	0	0	ENSG00000287127
0	0.291695	0.687	0.429	0	0	PHKA2
0	0.29157	0.632	0.389	0	0	IDH1
0	0.291184	0.42	0.234	0	0	LINC00299
0	0.290564	0.798	0.481	0	0	SLC38A4
0	0.28981	0.525	0.322	0	0	LEAP2
0	0.289798	0.365	0.191	0	0	RTN4RL1
0	0.289785	0.808	0.537	0	0	PPARA
0	0.28978	0.772	0.541	0	0	NFIC
0	0.289696	0.759	0.551	0	0	IQSEC1
0	0.289578	0.93	0.709	0	0	TCF7L2
0	0.289572	0.284	0.144	0	0	DELEC1
0	0.289563	0.321	0.151	0	0	GSTO2
0	0.289299	0.604	0.367	0	0	ZNRF3
0	0.289141	0.802	0.553	0	0	DPH6
0	0.28869	0.699	0.444	0	0	WDR59
0	0.288569	0.71	0.472	0	0	NDUFB9
0	0.288069	0.595	0.392	0	0	AKR1C3
0	0.287818	0.61	0.367	0	0	AGFG2
0	0.28706	0.746	0.516	0	0	KLHDC10
0	0.286213	0.953	0.749	0	0	TTC28
0	0.286135	0.589	0.341	0	0	PPFIBP2
0	0.285889	0.295	0.16	0	0	ADH4
0	0.285877	0.781	0.54	0	0	ARHGAP12
0	0.285785	0.701	0.42	0	0	F12
0	0.285729	0.412	0.244	0	0	ACSM5
0	0.285321	0.611	0.404	0	0	LMCD1-AS1
0	0.28529	0.58	0.344	0	0	CRY2
0	0.28504	0.468	0.255	0	0	SLC17A9
0	0.284116	0.583	0.345	0	0	MIR3936HG
0	0.283971	0.858	0.612	0	0	TRMT11
0	0.283828	0.601	0.345	0	0	C8A
0	0.283788	0.376	0.192	0	0	SHANK2-AS1
0	0.283531	0.467	0.252	0	0	RNF128
0	0.283235	0.634	0.387	0	0	PRKAB2
0	0.283185	0.982	0.839	0	0	NCOA2
0	0.28298	0.797	0.538	0	0	HNMT
0	0.282928	0.51	0.294	0	0	NTN1
0	0.282735	0.384	0.206	0	0	ADH1A
0	0.282372	0.38	0.218	0	0	RERGL
0	0.282096	0.679	0.466	0	0	GUSBP1
0	0.281983	0.852	0.604	0	0	LARP1
0	0.281534	0.436	0.242	0	0	AGXT2
0	0.281487	0.491	0.271	0	0	PLA2G12B
0	0.280894	0.342	0.177	0	0	ACSM1
0	0.280794	0.593	0.363	0	0	UGDH-AS1
0	0.280699	0.933	0.661	0	0	RBM47
0	0.280533	0.515	0.285	0	0	POFUT1
0	0.280485	0.269	0.12	0	0	LINC01428
0	0.280362	0.47	0.28	0	0	ENSG00000259481
0	0.279868	0.79	0.525	0	0	PAWR
0	0.279488	0.535	0.318	0	0	F13B
0	0.279483	0.566	0.31	0	0	F11
0	0.27935	0.489	0.277	0	0	ENSG00000227598
0	0.278818	0.57	0.377	0	0	ENSG00000234915
0	0.278173	0.687	0.463	0	0	ENSG00000249592
0	0.277934	0.274	0.117	0	0	MLIP-AS1
0	0.277684	0.445	0.254	0	0	CCDC162P
0	0.277637	0.585	0.341	0	0	NIPSNAP1
0	0.277447	0.802	0.606	0	0	HOOK3
0	0.277426	0.732	0.497	0	0	WARS2-AS1
0	0.277335	0.67	0.445	0	0	FBXO9
0	0.276403	0.698	0.433	0	0	PLEKHA6
0	0.27632	0.925	0.726	0	0	MLLT10
0	0.275933	0.287	0.152	0	0	PPP1R9A-AS1
0	0.275097	0.672	0.424	0	0	NINL
0	0.274888	0.594	0.379	0	0	LINC01515
0	0.274537	0.701	0.485	0	0	PCAT1
0	0.274322	0.548	0.339	0	0	HLF
0	0.27385	0.492	0.288	0	0	LINC00261
0	0.273626	0.527	0.331	0	0	HULC
0	0.273534	0.498	0.29	0	0	SEMA4G
0	0.273517	0.381	0.212	0	0	ENSG00000227355
0	0.273076	0.743	0.502	0	0	CPT1A
0	0.27266	0.466	0.267	0	0	AQP9
0	0.272536	0.984	0.815	0	0	NFIA
0	0.27231	0.259	0.129	0	0	ENSG00000235726
0	0.272095	0.538	0.318	0	0	PFKFB1
0	0.271043	0.59	0.358	0	0	ENSG00000240291
0	0.271037	0.691	0.474	0	0	ZNF277
0	0.271035	0.44	0.244	0	0	AADACL2-AS1
0	0.270178	0.943	0.736	0	0	DIP2B
0	0.270082	0.92	0.648	0	0	ELL2
0	0.269456	0.514	0.296	0	0	ACSF2
0	0.268984	0.844	0.604	0	0	SIL1
0	0.26898	0.627	0.396	0	0	MROH1
0	0.268867	0.386	0.225	0	0	SYTL4
0	0.268698	0.402	0.204	0	0	NT5DC3
0	0.26798	0.72	0.476	0	0	SLC44A1
0	0.267664	0.852	0.58	0	0	ABCA1
0	0.267467	0.64	0.401	0	0	LRP5
0	0.267304	0.282	0.124	0	0	UROC1
0	0.266269	0.759	0.497	0	0	ARHGAP32
0	0.265991	0.885	0.627	0	0	PATJ
0	0.265075	0.68	0.445	0	0	LINC00894
0	0.265032	0.851	0.558	0	0	C5
0	0.265031	0.81	0.549	0	0	EEPD1
0	0.264986	0.565	0.365	0	0	ENSG00000257496
0	0.264935	0.405	0.224	0	0	EPB41L4B
0	0.264665	0.506	0.279	0	0	PHYH
0	0.264213	0.678	0.409	0	0	PROC
0	0.263431	0.507	0.297	0	0	SOX13
0	0.262227	0.397	0.223	0	0	ENSG00000286512
0	0.262052	0.259	0.123	0	0	SLC9A3-AS1
0	0.261838	0.281	0.151	0	0	ENSG00000250421
0	0.261758	0.528	0.319	0	0	ENSG00000231731
0	0.260439	0.885	0.674	0	0	POGZ
0	0.260331	0.485	0.297	0	0	KCNK1
0	0.260127	0.297	0.147	0	0	LINC02608
0	0.259958	0.659	0.424	0	0	ABCA6
0	0.259812	0.776	0.543	0	0	GALNT2
0	0.259645	0.766	0.483	0	0	CPB2
0	0.25961	0.555	0.336	0	0	PRDM10
0	0.259487	0.798	0.573	0	0	ARFGEF2
0	0.259399	0.377	0.204	0	0	LEKR1
0	0.259216	0.805	0.557	0	0	KCNT2
0	0.259191	0.726	0.478	0	0	ACVR1
0	0.259089	0.517	0.306	0	0	PROSER2
0	0.258745	0.331	0.175	0	0	ENSG00000285367
0	0.258672	0.64	0.388	0	0	ATP9A
0	0.25864	0.41	0.235	0	0	OLFM2
0	0.258636	0.265	0.13	0	0	CYP3A43
0	0.258587	0.769	0.536	0	0	HSD17B4
0	0.258464	0.656	0.417	0	0	IL1RAP
0	0.258281	0.628	0.4	0	0	TRIM66
0	0.257902	0.38	0.196	0	0	ENPP7P4
0	0.257879	0.519	0.316	0	0	MAOA
0	0.257514	0.765	0.529	0	0	RAI14
0	0.257386	0.526	0.306	0	0	XDH
0	0.256563	0.748	0.491	0	0	ABCA5
0	0.256514	0.583	0.354	0	0	CHDH
0	0.256431	0.454	0.264	0	0	ENSG00000284959
0	0.256301	0.851	0.613	0	0	HIBCH
0	0.256041	0.762	0.519	0	0	MAP4K3-DT
0	0.254904	0.514	0.302	0	0	BMS1P1
0	0.254797	0.438	0.256	0	0	ENSG00000259805
0	0.254321	0.805	0.576	0	0	STAU2
0	0.254025	0.406	0.231	0	0	ENO4
0	0.253778	0.4	0.22	0	0	NRL
0	0.253455	0.869	0.623	0	0	FGGY
0	0.253438	0.357	0.179	0	0	KIF28P
0	0.253285	0.511	0.294	0	0	RBKS
0	0.252976	0.49	0.283	0	0	HNF4A-AS1
0	0.252741	0.681	0.448	0	0	SCML1
0	0.25233	0.435	0.264	0	0	ENSG00000287625
0	0.251202	0.542	0.361	0	0	ICA1
0	0.250652	0.449	0.248	0	0	LINC00884
0	0.250508	0.839	0.608	0	0	RAPH1
2.2815e-307	0.463401	0.37	0.228	1.06918e-302	0	SLC28A1
1.64678e-305	0.405093	0.439	0.277	7.71729e-301	0	LINC01285
7.84573e-303	0.305012	0.347	0.204	3.67675e-298	0	NKAIN2
1.91764e-302	0.298128	0.295	0.165	8.98666e-298	0	ENSG00000286540
6.87936e-301	0.254139	0.502	0.326	3.22387e-296	0	GDA
3.79645e-299	0.465502	0.493	0.33	1.77913e-294	0	ESR1
3.42924e-291	0.352889	0.41	0.258	1.60705e-286	0	NPSR1-AS1
1.44712e-286	0.313892	0.938	0.834	6.78163e-282	0	DPYD
9.23986e-284	0.278836	0.31	0.181	4.33008e-279	0	ENSG00000286802
1.05055e-281	0.386256	0.362	0.225	4.92321e-277	0	PPM1E
2.11494e-277	0.372957	0.284	0.161	9.91122e-273	0	ENSG00000229425
1.27485e-274	0.45321	0.526	0.368	5.97432e-270	0	CHST9
1.39857e-270	0.277935	0.26	0.144	6.55411e-266	0	NPSR1
1.82363e-269	0.488763	0.667	0.53	8.54607e-265	0	CAMK1D
7.36765e-267	0.293451	0.301	0.176	3.4527e-262	0	ENSG00000250237
5.31794e-261	0.535767	0.329	0.206	2.49215e-256	0	ENSG00000251574
1.28125e-257	0.285298	0.853	0.686	6.00431e-253	0	DLEU1
1.33653e-253	0.281756	0.287	0.169	6.2634e-249	0	TENM1
1.82718e-248	0.596256	0.252	0.145	8.56272e-244	0	ENSG00000258932
2.1992e-244	0.321792	0.38	0.247	1.03061e-239	0	ATF5
7.78155e-243	0.250389	0.786	0.601	3.64667e-238	0	WDPCP
2.77557e-237	0.316094	0.317	0.194	1.30072e-232	0	DRAIC
5.70645e-237	0.463584	0.251	0.143	2.67421e-232	0	SNTG1
9.50034e-230	0.480899	0.263	0.157	4.45214e-225	0	ENSG00000254394
1.82708e-229	0.303701	0.28	0.167	8.56222e-225	0	FOXP2
4.68212e-229	0.25762	0.555	0.397	2.19418e-224	0	DANT2
3.31367e-226	0.489391	0.456	0.341	1.55288e-221	0	LINC02484
3.17907e-221	0.794512	0.285	0.184	1.48981e-216	0	LINC02476
2.28438e-213	0.319893	0.25	0.148	1.07053e-208	0	TMEFF2
3.0887e-208	0.260403	0.371	0.243	1.44746e-203	0	KCNMB2-AS1
5.02303e-207	0.253401	0.355	0.23	2.35394e-202	0	MIR325HG
1.22936e-204	0.360399	0.954	0.821	5.76114e-200	0	RORA
2.96919e-199	0.341787	0.261	0.159	1.39145e-194	0	MIR548XHG
1.86246e-167	0.467331	0.329	0.224	8.72803e-163	0	LINC02163
1.7248e-160	0.310211	0.258	0.164	8.08295e-156	0	GNGT1
1.03136e-159	0.342554	0.324	0.228	4.83324e-155	0	LINC02027
1.92168e-156	0.330103	0.283	0.187	9.00559e-152	0	KLHL13
1.18484e-143	0.317002	0.34	0.238	5.5525e-139	0	TENM2
3.15641e-122	0.424796	0.325	0.233	1.47919e-117	0	TEX41
7.65165e-68	0.284674	0.263	0.2	3.58579e-63	0	ENSG00000285894
1.67406e-66	0.345486	0.745	0.621	7.84516e-62	0	SELENOP
0	1.89991	0.867	0.49	0	1	CPS1
0	1.76182	0.632	0.268	0	1	CYP2B7P
0	1.69655	0.717	0.265	0	1	PCK1
0	1.58431	0.462	0.205	0	1	CYP2B6
0	1.52897	0.712	0.333	0	1	BHMT
0	1.52121	0.839	0.423	0	1	G6PC1
0	1.5071	0.692	0.279	0	1	SDS
0	1.486	0.897	0.405	0	1	PPARGC1A
0	1.39225	0.702	0.319	0	1	CYP2C8
0	1.38601	0.987	0.715	0	1	CYP3A5
0	1.32519	0.929	0.503	0	1	HGD
0	1.30665	0.639	0.35	0	1	CYP2C9
0	1.29984	0.879	0.385	0	1	ABCB11
0	1.27783	0.778	0.372	0	1	INSIG1
0	1.27267	0.722	0.442	0	1	ERRFI1
0	1.26962	0.769	0.457	0	1	P4HA1
0	1.26845	0.909	0.473	0	1	SLC38A4
0	1.23538	0.832	0.442	0	1	SULT2A1
0	1.18653	0.576	0.259	0	1	ENSG00000248752
0	1.18297	0.693	0.29	0	1	AASS
0	1.16969	0.984	0.647	0	1	PAH
0	1.16956	0.958	0.649	0	1	PSD3
0	1.16441	0.742	0.326	0	1	EBNA1BP2
0	1.14991	0.742	0.332	0	1	ARG1
0	1.14181	0.29	0.109	0	1	USH2A
0	1.14009	0.868	0.472	0	1	SLC7A2
0	1.12805	0.833	0.387	0	1	SLC22A25
0	1.12653	0.942	0.571	0	1	BHMT2
0	1.1185	0.572	0.222	0	1	TAT
0	1.11618	0.901	0.532	0	1	BAAT
0	1.11471	0.862	0.434	0	1	ACMSD
0	1.11248	0.929	0.497	0	1	ACSM2A
0	1.09813	0.643	0.302	0	1	CTNNA3
0	1.09745	0.672	0.259	0	1	CFAP57
0	1.09566	0.964	0.639	0	1	ALDOB
0	1.07814	0.813	0.413	0	1	CCNT2-AS1
0	1.06526	0.937	0.524	0	1	DPYS
0	1.06513	0.785	0.396	0	1	HAL
0	1.06324	0.923	0.497	0	1	ACSM2B
0	1.06079	0.921	0.51	0	1	DMGDH
0	1.06007	0.925	0.522	0	1	IL6R
0	1.0521	0.759	0.317	0	1	GPT2
0	1.0505	0.964	0.625	0	1	FMO5
0	1.04835	0.712	0.317	0	1	IGFBP1
0	1.04727	0.547	0.231	0	1	ADH1B
0	1.03361	0.726	0.348	0	1	ENSG00000268797
0	1.02571	0.882	0.528	0	1	ENSG00000237188
0	1.01896	0.605	0.277	0	1	SPATC1
0	1.01734	0.796	0.365	0	1	MAT1A
0	1.0149	0.96	0.55	0	1	BDH1
0	1.01199	0.894	0.494	0	1	LEPR
0	1.00831	0.878	0.44	0	1	RGN
0	1.00633	0.899	0.469	0	1	CUX2
0	1.00377	0.618	0.285	0	1	PDK4
0	1.00289	0.919	0.529	0	1	MIR122HG
0	0.99467	0.727	0.279	0	1	C6
0	0.994494	0.95	0.558	0	1	PLG
0	0.985916	0.427	0.13	0	1	CYP2A7
0	0.974783	0.929	0.579	0	1	POR
0	0.969518	0.675	0.299	0	1	SYBU
0	0.969482	0.824	0.395	0	1	GPLD1
0	0.967278	0.64	0.328	0	1	ASS1
0	0.963403	0.931	0.509	0	1	HMGCS2
0	0.955063	0.487	0.275	0	1	ENSG00000289368
0	0.953797	0.754	0.326	0	1	SLC13A5
0	0.953301	0.894	0.563	0	1	PCSK6
0	0.947756	1	0.973	0	1	NEAT1
0	0.921766	0.629	0.232	0	1	GLYAT
0	0.916857	0.901	0.557	0	1	SCP2
0	0.914069	0.536	0.212	0	1	C9
0	0.909047	0.663	0.285	0	1	ANGPTL4
0	0.903498	0.952	0.562	0	1	ENSG00000284418
0	0.903279	0.95	0.592	0	1	ECHDC2
0	0.900418	0.631	0.24	0	1	CFHR3
0	0.897182	0.854	0.476	0	1	PPP2R1B
0	0.893751	0.688	0.332	0	1	AQP4-AS1
0	0.892167	0.937	0.632	0	1	ENSG00000257261
0	0.88835	0.84	0.408	0	1	ABCA6
0	0.887277	0.772	0.432	0	1	ACSL1
0	0.879699	0.866	0.538	0	1	FGL1
0	0.874064	0.725	0.346	0	1	ALDH1L1
0	0.872058	0.745	0.338	0	1	SLC27A5
0	0.868847	0.673	0.306	0	1	PFKFB1
0	0.868405	0.487	0.164	0	1	ADRA1A
0	0.867259	0.856	0.465	0	1	AGXT
0	0.865551	0.897	0.488	0	1	PIK3C2G
0	0.865315	0.367	0.154	0	1	ADH4
0	0.860571	0.955	0.693	0	1	SIK2
0	0.859064	0.631	0.256	0	1	CFHR4
0	0.851137	0.917	0.555	0	1	C5
0	0.846904	0.847	0.406	0	1	HAO1
0	0.840345	0.9	0.572	0	1	SDC2
0	0.840294	0.941	0.586	0	1	CYB5A
0	0.830193	0.587	0.237	0	1	CYP2A6
0	0.823067	0.892	0.603	0	1	FGG
0	0.82253	0.627	0.392	0	1	DANT2
0	0.822142	0.909	0.525	0	1	SLCO1B1
0	0.821702	0.79	0.368	0	1	MIR100HG
0	0.816474	0.708	0.338	0	1	ENSG00000226026
0	0.814664	0.931	0.525	0	1	CYP4F3
0	0.813133	0.813	0.439	0	1	HSD17B6
0	0.812702	0.914	0.546	0	1	ALDH1A2
0	0.811923	0.255	0.106	0	1	CNTN5
0	0.811596	0.555	0.257	0	1	ENSG00000286153
0	0.811272	0.611	0.299	0	1	SLC1A1
0	0.810109	0.896	0.52	0	1	ENSG00000197099
0	0.809686	0.758	0.351	0	1	AR
0	0.807818	0.737	0.357	0	1	ANO1
0	0.806417	0.811	0.412	0	1	NRBP2
0	0.805509	0.659	0.343	0	1	ABCB4
0	0.805294	0.801	0.432	0	1	ZBTB16
0	0.801537	0.804	0.391	0	1	C8B
0	0.792131	0.877	0.533	0	1	PPARA
0	0.791925	0.682	0.333	0	1	GOT1
0	0.791315	0.796	0.439	0	1	PLPPR1
0	0.790651	0.991	0.761	0	1	MTSS1
0	0.786675	0.415	0.175	0	1	PAPPA2
0	0.783635	0.824	0.493	0	1	UPB1
0	0.78217	0.96	0.603	0	1	SUGCT
0	0.780321	0.934	0.551	0	1	FTCD
0	0.778916	0.481	0.179	0	1	TRABD2B
0	0.775099	0.975	0.69	0	1	SORBS2
0	0.769188	0.436	0.139	0	1	TAT-AS1
0	0.767449	0.963	0.62	0	1	AGMO
0	0.767017	0.894	0.501	0	1	SLC6A1
0	0.766071	0.623	0.262	0	1	AMDHD1
0	0.763933	0.933	0.55	0	1	ATP2B2
0	0.761571	0.655	0.361	0	1	MLIP
0	0.761297	0.426	0.212	0	1	LINC01151
0	0.761198	0.627	0.295	0	1	LINC01687
0	0.761072	0.76	0.45	0	1	ADGRA3
0	0.758142	0.683	0.353	0	1	CHST9
0	0.755998	0.541	0.27	0	1	AOX1
0	0.754464	0.804	0.498	0	1	CPT1A
0	0.753902	0.554	0.325	0	1	ESR1
0	0.751654	0.99	0.809	0	1	CFH
0	0.751175	0.935	0.547	0	1	TFR2
0	0.750764	0.939	0.65	0	1	ELL2
0	0.750717	0.846	0.478	0	1	CPB2
0	0.748327	0.727	0.36	0	1	PON3
0	0.746248	0.852	0.451	0	1	ABCG5
0	0.744714	0.684	0.34	0	1	ENSG00000286850
0	0.743412	0.435	0.163	0	1	ENSG00000250237
0	0.742249	0.73	0.356	0	1	MAPT
0	0.740982	0.826	0.531	0	1	MYOM1
0	0.73585	0.92	0.621	0	1	FGGY
0	0.735059	0.682	0.302	0	1	F11
0	0.733804	0.578	0.246	0	1	ALAS1
0	0.733762	0.954	0.679	0	1	LARGE1
0	0.733435	0.738	0.349	0	1	PLIN5
0	0.728152	0.623	0.228	0	1	NR1I3
0	0.726274	0.77	0.411	0	1	ENSG00000231424
0	0.724198	0.576	0.289	0	1	BCAT2
0	0.723543	0.829	0.476	0	1	TTPA
0	0.720982	0.645	0.268	0	1	CDO1
0	0.715047	0.66	0.359	0	1	LINC01725
0	0.714155	0.824	0.453	0	1	C4BPA
0	0.71244	0.829	0.443	0	1	ENPP1
0	0.711355	0.77	0.498	0	1	GPC5
0	0.711189	0.273	0.102	0	1	CYP7A1
0	0.71039	0.593	0.27	0	1	TNFSF14
0	0.709824	0.878	0.509	0	1	SERPINF2
0	0.709373	0.934	0.571	0	1	GAS2
0	0.707119	0.69	0.358	0	1	FBP1
0	0.706247	0.879	0.511	0	1	HNF4A
0	0.704064	0.739	0.334	0	1	C8A
0	0.703928	0.748	0.426	0	1	RANBP17
0	0.703917	0.703	0.348	0	1	ENSG00000227712
0	0.702029	0.895	0.556	0	1	PRKAG2
0	0.70173	0.644	0.299	0	1	LINC01239
0	0.699963	0.669	0.335	0	1	ENSG00000276490
0	0.69685	0.685	0.372	0	1	ENSG00000287042
0	0.695855	0.569	0.237	0	1	LIPG
0	0.695702	0.679	0.362	0	1	MMADHC-DT
0	0.694405	0.668	0.294	0	1	XDH
0	0.69424	0.965	0.594	0	1	MLXIPL
0	0.69279	0.611	0.242	0	1	SLC27A2
0	0.691502	0.833	0.496	0	1	GHR
0	0.689956	0.898	0.595	0	1	NEDD4L
0	0.687343	0.344	0.106	0	1	SPACA7
0	0.686627	0.952	0.688	0	1	ATRN
0	0.685394	0.906	0.639	0	1	PIK3R1
0	0.685247	0.689	0.346	0	1	WNK3
0	0.683645	0.92	0.56	0	1	ONECUT1
0	0.683319	0.702	0.375	0	1	FMO3
0	0.68214	0.342	0.192	0	1	ENSG00000285894
0	0.680002	0.814	0.431	0	1	AFM
0	0.678673	0.831	0.476	0	1	CAT
0	0.678174	0.851	0.549	0	1	SLC2A2
0	0.678014	0.355	0.159	0	1	CYP3A7
0	0.677566	0.983	0.819	0	1	RORA
0	0.674196	0.937	0.589	0	1	EGFR
0	0.673405	0.564	0.276	0	1	ABCA8
0	0.672827	0.537	0.247	0	1	SRD5A1
0	0.672648	0.93	0.568	0	1	ENSG00000259347
0	0.671189	0.82	0.485	0	1	PRLR
0	0.669434	0.841	0.43	0	1	SLC22A7
0	0.668954	0.33	0.099	0	1	CTH
0	0.665985	0.501	0.233	0	1	ENSG00000262801
0	0.665147	0.809	0.452	0	1	MTARC2
0	0.665123	0.907	0.594	0	1	COBLL1
0	0.664839	0.373	0.133	0	1	LRRTM3
0	0.664722	0.833	0.449	0	1	CECR2
0	0.662821	0.782	0.42	0	1	ARHGEF26
0	0.657637	0.625	0.307	0	1	HOMER2
0	0.65753	0.891	0.56	0	1	CADM1
0	0.656764	0.647	0.326	0	1	RNF152
0	0.650548	0.508	0.192	0	1	ENSG00000287127
0	0.650297	0.341	0.124	0	1	CYP3A43
0	0.648542	0.785	0.468	0	1	ASL
0	0.647625	0.738	0.36	0	1	ABCG8
0	0.647219	0.913	0.572	0	1	F5
0	0.645409	0.567	0.278	0	1	HNF4A-AS1
0	0.645225	0.844	0.49	0	1	C4BPB
0	0.644642	0.65	0.308	0	1	F13B
0	0.644548	0.891	0.601	0	1	UGP2
0	0.643292	0.582	0.245	0	1	SLC22A10
0	0.642153	0.959	0.604	0	1	HPN
0	0.642144	0.866	0.493	0	1	ABCC6
0	0.640196	0.983	0.761	0	1	EHBP1
0	0.639998	0.883	0.53	0	1	SFXN5
0	0.637492	0.829	0.459	0	1	PECR
0	0.637015	0.395	0.129	0	1	PRODH
0	0.632562	0.72	0.37	0	1	APBA1
0	0.629154	0.925	0.647	0	1	ATF7IP2
0	0.628772	0.407	0.203	0	1	TDO2
0	0.628034	0.369	0.19	0	1	DRAIC
0	0.626318	0.897	0.537	0	1	ABCC2
0	0.624998	0.966	0.688	0	1	ZKSCAN1
0	0.624873	0.95	0.59	0	1	HNF1A-AS1
0	0.62422	0.583	0.328	0	1	LINC01344
0	0.620247	0.683	0.356	0	1	AZGP1
0	0.618533	0.964	0.631	0	1	A1CF
0	0.617259	0.851	0.535	0	1	LRP6
0	0.615507	0.971	0.722	0	1	SLC25A13
0	0.614102	0.575	0.296	0	1	MTHFD1
0	0.613264	0.822	0.514	0	1	ACOX1
0	0.613264	0.949	0.596	0	1	SHANK2
0	0.612301	0.766	0.462	0	1	SHROOM3
0	0.610515	0.757	0.411	0	1	ACADSB
0	0.610413	0.62	0.299	0	1	PBLD
0	0.609974	0.488	0.22	0	1	ENSG00000256947
0	0.609821	0.905	0.592	0	1	CP
0	0.60931	0.607	0.292	0	1	IGFBP2
0	0.608658	0.696	0.337	0	1	KLKB1
0	0.608048	0.724	0.368	0	1	SHMT1
0	0.607011	0.372	0.11	0	1	ENSG00000286076
0	0.60676	0.695	0.354	0	1	ABTB2
0	0.606376	0.836	0.582	0	1	LPIN2
0	0.606203	0.834	0.506	0	1	LINC01146
0	0.605978	0.464	0.196	0	1	NNMT
0	0.605893	0.832	0.489	0	1	CGNL1
0	0.605368	0.748	0.481	0	1	RNPC3
0	0.604954	0.65	0.321	0	1	LINC02484
0	0.603758	0.727	0.365	0	1	EPHX2
0	0.60112	0.708	0.356	0	1	HAAO
0	0.600474	0.911	0.633	0	1	FGA
0	0.600214	0.647	0.289	0	1	CLDN14
0	0.59857	0.608	0.317	0	1	GDA
0	0.597762	0.747	0.502	0	1	SLC23A2
0	0.597087	0.405	0.158	0	1	GREM2
0	0.593605	0.884	0.514	0	1	COBL
0	0.592681	0.592	0.279	0	1	FST
0	0.590622	0.839	0.574	0	1	FGB
0	0.588815	0.892	0.546	0	1	EPB41L5
0	0.587934	0.6	0.321	0	1	ENSG00000265907
0	0.587198	0.326	0.117	0	1	LINC02362
0	0.587081	0.592	0.292	0	1	HPD
0	0.585803	0.41	0.142	0	1	HSD11B1
0	0.585489	0.718	0.396	0	1	SLCO2B1
0	0.585279	0.555	0.276	0	1	ENSG00000232451
0	0.585107	0.494	0.208	0	1	LPA
0	0.584624	0.832	0.514	0	1	PTGR1
0	0.584254	0.737	0.389	0	1	PHF8
0	0.584187	0.66	0.328	0	1	ENSG00000286523
0	0.583748	0.866	0.571	0	1	EPHX1
0	0.580191	0.584	0.292	0	1	CIBAR1-DT
0	0.579106	0.847	0.505	0	1	ACACB
0	0.578918	0.486	0.281	0	1	ENSG00000228430
0	0.578276	0.761	0.4	0	1	FRRS1
0	0.577887	0.887	0.538	0	1	XYLB
0	0.577476	0.613	0.311	0	1	DUSP10
0	0.576987	0.795	0.428	0	1	SLC17A4
0	0.575085	0.89	0.577	0	1	LGR4
0	0.574765	0.963	0.667	0	1	KNG1
0	0.573668	0.81	0.446	0	1	FYB2
0	0.571003	0.529	0.278	0	1	TRIM55
0	0.570703	0.793	0.455	0	1	EHHADH
0	0.56892	0.687	0.379	0	1	MAOB
0	0.567888	0.364	0.119	0	1	ENSG00000243797
0	0.567202	0.294	0.101	0	1	KCND3
0	0.567164	0.814	0.464	0	1	GREB1L
0	0.566541	0.745	0.441	0	1	BCL2L14
0	0.563917	0.68	0.368	0	1	IRS2
0	0.563072	0.713	0.424	0	1	ACO1
0	0.563004	0.752	0.422	0	1	AFMID
0	0.562996	0.633	0.343	0	1	PANK1
0	0.562595	0.947	0.748	0	1	FN1
0	0.56244	0.568	0.297	0	1	ENSG00000248538
0	0.562108	0.779	0.457	0	1	SLC2A9
0	0.562016	0.662	0.348	0	1	SORD
0	0.561996	0.889	0.539	0	1	LINC02532
0	0.560735	0.291	0.068	0	1	REN
0	0.560684	0.727	0.415	0	1	ALDH7A1
0	0.559224	0.472	0.254	0	1	PTH2R
0	0.555307	0.463	0.194	0	1	C3P1
0	0.553752	0.573	0.249	0	1	CCL16
0	0.553289	0.528	0.233	0	1	KMO
0	0.553015	0.647	0.35	0	1	TPRG1
0	0.552961	0.684	0.353	0	1	PON1
0	0.552612	0.645	0.335	0	1	RORC
0	0.549767	0.472	0.249	0	1	CYFIP2
0	0.54869	0.539	0.263	0	1	ZNF385B
0	0.548502	0.593	0.256	0	1	RIDA
0	0.548199	0.586	0.286	0	1	LINC02499
0	0.54696	0.57	0.272	0	1	ENSG00000286024
0	0.546124	0.773	0.416	0	1	F12
0	0.545413	0.771	0.431	0	1	TTC38
0	0.54163	0.925	0.604	0	1	PID1
0	0.539781	0.485	0.209	0	1	LPAL2
0	0.536358	0.806	0.465	0	1	C1S
0	0.534391	0.554	0.232	0	1	AGXT2
0	0.533656	0.818	0.496	0	1	TSPAN9
0	0.532684	0.654	0.329	0	1	PIPOX
0	0.531569	0.704	0.391	0	1	SMOC1
0	0.530351	0.787	0.464	0	1	ABAT
0	0.530065	0.814	0.478	0	1	TOM1L1
0	0.529827	0.528	0.241	0	1	LINC02490
0	0.529421	0.833	0.49	0	1	CYP27A1
0	0.527729	0.47	0.195	0	1	FYTTD1P1
0	0.527547	0.399	0.21	0	1	ENSG00000230333
0	0.52559	0.936	0.641	0	1	L3MBTL4
0	0.525458	0.52	0.306	0	1	GAREM1
0	0.525154	0.584	0.285	0	1	SLC47A1
0	0.524404	0.908	0.615	0	1	NSUN6
0	0.522137	0.835	0.491	0	1	ERBB3
0	0.521979	0.508	0.2	0	1	F9
0	0.520427	0.362	0.179	0	1	AKR1C8P
0	0.520332	0.669	0.357	0	1	NIPAL1
0	0.519379	0.959	0.702	0	1	SERINC5
0	0.519314	0.82	0.473	0	1	ENSG00000228697
0	0.519184	0.803	0.487	0	1	SLC41A2
0	0.519057	0.937	0.634	0	1	COL18A1
0	0.517543	0.746	0.388	0	1	CFHR2
0	0.514118	0.699	0.39	0	1	PAPSS2
0	0.513222	0.432	0.23	0	1	TENM2
0	0.51258	0.619	0.312	0	1	ADAMTSL3
0	0.512405	0.299	0.161	0	1	ENSG00000229425
0	0.511153	0.36	0.123	0	1	GBA3
0	0.510473	0.778	0.4	0	1	HRG
0	0.510284	0.557	0.317	0	1	SGO1-AS1
0	0.509482	0.613	0.327	0	1	GNB5
0	0.509438	0.647	0.33	0	1	MREG
0	0.508879	0.537	0.253	0	1	SLC25A15
0	0.508733	0.939	0.591	0	1	NR1H4
0	0.508666	0.643	0.354	0	1	EFNA1
0	0.508103	0.938	0.594	0	1	ASGR1
0	0.507399	0.906	0.62	0	1	CRADD
0	0.507132	0.657	0.346	0	1	CNGA1
0	0.506418	0.536	0.257	0	1	CA5A
0	0.505621	0.872	0.533	0	1	ADORA2A-AS1
0	0.505572	0.971	0.658	0	1	THRB
0	0.504849	0.742	0.483	0	1	ZHX3
0	0.503843	0.664	0.356	0	1	ACOT12
0	0.503743	0.78	0.486	0	1	RHOBTB3
0	0.503443	0.469	0.254	0	1	CCDC162P
0	0.503348	0.797	0.483	0	1	CRYL1
0	0.503347	0.825	0.499	0	1	MET
0	0.502632	0.49	0.216	0	1	ENSG00000224245
0	0.502129	0.792	0.53	0	1	DECR1
0	0.499926	0.511	0.319	0	1	ENSG00000266602
0	0.499669	0.807	0.486	0	1	ENSG00000271774
0	0.498291	0.804	0.515	0	1	ALDH1A1
0	0.49762	0.881	0.527	0	1	ENSG00000230623
0	0.495115	0.832	0.52	0	1	CDHR3
0	0.49471	0.898	0.608	0	1	TFPI
0	0.489502	0.709	0.4	0	1	GRTP1
0	0.489476	0.811	0.519	0	1	GRAMD2B
0	0.48825	0.932	0.646	0	1	AIG1
0	0.48754	0.825	0.534	0	1	HSD17B4
0	0.486671	0.678	0.421	0	1	N4BP2L1
0	0.48546	0.688	0.431	0	1	ENSG00000251314
0	0.485227	0.98	0.749	0	1	SNTB1
0	0.484538	0.667	0.348	0	1	PC
0	0.484485	0.709	0.407	0	1	C1RL
0	0.484269	0.961	0.727	0	1	DCAF6
0	0.483737	0.781	0.453	0	1	SLC39A14
0	0.483685	0.885	0.593	0	1	MACROD2
0	0.483677	0.873	0.608	0	1	RAPH1
0	0.483459	0.511	0.239	0	1	SCN1A-AS1
0	0.482711	0.593	0.362	0	1	MYRIP
0	0.482707	0.704	0.425	0	1	ENSG00000250602
0	0.482402	0.436	0.199	0	1	TXNL4B
0	0.480712	0.602	0.345	0	1	ENSG00000286856
0	0.479688	0.762	0.476	0	1	CPB2-AS1
0	0.478998	0.819	0.549	0	1	LARP4
0	0.477792	0.617	0.302	0	1	FMO4
0	0.477561	0.426	0.172	0	1	ENSG00000287558
0	0.477558	0.918	0.587	0	1	SLC30A10
0	0.476652	0.556	0.284	0	1	LINC00261
0	0.47654	0.5	0.237	0	1	SLCO1A2
0	0.475058	0.302	0.156	0	1	MIR548XHG
0	0.474624	0.846	0.527	0	1	CDH2
0	0.474064	0.9	0.668	0	1	SOX5
0	0.473873	0.494	0.224	0	1	SLC17A1
0	0.472684	0.485	0.2	0	1	ABCA9
0	0.471661	0.555	0.334	0	1	ADAMTS17
0	0.469387	0.422	0.167	0	1	FETUB
0	0.468465	0.75	0.471	0	1	NDUFB9
0	0.46807	0.661	0.419	0	1	IL1RAP
0	0.464968	0.878	0.544	0	1	ARHGEF10L
0	0.464483	0.474	0.275	0	1	LINC01285
0	0.464359	0.947	0.755	0	1	TNRC6A
0	0.464348	0.778	0.498	0	1	MGST1
0	0.463486	0.967	0.734	0	1	RBFOX2
0	0.463208	0.774	0.506	0	1	ENSG00000225689
0	0.463165	0.531	0.237	0	1	ACOX2
0	0.463087	0.924	0.604	0	1	F2
0	0.463032	0.797	0.518	0	1	MAP4K3-DT
0	0.462833	0.762	0.48	0	1	BCKDHB
0	0.461319	0.499	0.266	0	1	MSMO1
0	0.461061	0.329	0.119	0	1	ZNF324
0	0.460991	0.62	0.314	0	1	GLYCTK
0	0.460655	0.507	0.258	0	1	ENSG00000265399
0	0.458544	0.316	0.1	0	1	FAM9B
0	0.457566	0.522	0.234	0	1	ALDH8A1
0	0.456429	0.672	0.356	0	1	HPN-AS1
0	0.456151	0.501	0.245	0	1	SPP2
0	0.453854	0.751	0.44	0	1	PNPLA3
0	0.451824	0.813	0.533	0	1	SMIM14
0	0.451362	0.519	0.235	0	1	ACSM5
0	0.450871	0.897	0.596	0	1	MYO1B
0	0.450034	0.602	0.337	0	1	LINC00886
0	0.44978	0.848	0.529	0	1	NOS1AP
0	0.448594	0.372	0.166	0	1	EPS15-AS1
0	0.446978	0.947	0.663	0	1	RBM47
0	0.445615	0.835	0.565	0	1	TLE1
0	0.445267	0.59	0.284	0	1	MASP2
0	0.444746	0.424	0.222	0	1	ENSG00000254186
0	0.443926	0.493	0.224	0	1	RAB17
0	0.443255	0.966	0.729	0	1	C3
0	0.442874	0.312	0.103	0	1	SLC1A2
0	0.441509	0.543	0.262	0	1	AQP9
0	0.440905	0.571	0.297	0	1	MTTP
0	0.440726	0.417	0.181	0	1	ENSG00000234997
0	0.440434	0.461	0.237	0	1	ENSG00000224814
0	0.43984	0.825	0.579	0	1	CNTLN
0	0.439193	0.578	0.295	0	1	A1BG
0	0.439068	0.459	0.19	0	1	SLC10A1
0	0.437868	0.726	0.424	0	1	PDIA5
0	0.437447	0.718	0.414	0	1	MASP1
0	0.437398	0.475	0.199	0	1	NUGGC
0	0.437369	0.332	0.152	0	1	ENSG00000287231
0	0.435343	0.971	0.744	0	1	TF
0	0.434405	0.636	0.347	0	1	GLT1D1
0	0.432812	0.468	0.226	0	1	SLC25A18
0	0.431544	0.36	0.17	0	1	TMEM232
0	0.43109	0.388	0.174	0	1	ENSG00000286802
0	0.428963	0.988	0.817	0	1	NFIA
0	0.428875	0.45	0.171	0	1	KLF15
0	0.427552	0.646	0.41	0	1	NAMPT
0	0.427541	0.436	0.178	0	1	TLCD4-RWDD3
0	0.427094	0.746	0.449	0	1	GLDC
0	0.427	0.518	0.267	0	1	RCL1
0	0.425985	0.887	0.599	0	1	MAGI3
0	0.425923	0.3	0.074	0	1	CPS1-IT1
0	0.424515	0.698	0.417	0	1	VSIG10
0	0.424393	0.677	0.383	0	1	LINC00862
0	0.423765	0.876	0.635	0	1	SMURF1
0	0.423434	0.894	0.596	0	1	CLYBL
0	0.423361	0.28	0.064	0	1	ENSG00000161132
0	0.422412	0.575	0.309	0	1	FASTKD1
0	0.421914	0.987	0.786	0	1	FHIT
0	0.42103	0.902	0.63	0	1	PHLPP1
0	0.420842	0.48	0.254	0	1	ENSG00000259805
0	0.420826	0.515	0.256	0	1	ENSG00000262769
0	0.420797	0.491	0.272	0	1	ENSG00000246090
0	0.420701	0.728	0.453	0	1	GCLC
0	0.419449	0.772	0.475	0	1	CHPT1
0	0.419194	0.646	0.369	0	1	ENSG00000251675
0	0.418976	0.356	0.107	0	1	ASPG
0	0.418399	0.9	0.608	0	1	ABCD3
0	0.418247	0.6	0.359	0	1	USP31
0	0.417939	0.735	0.441	0	1	CAPN12
0	0.417669	0.547	0.332	0	1	BCL6
0	0.416698	0.564	0.291	0	1	GOT2
0	0.416253	0.377	0.194	0	1	LINC01322
0	0.416013	0.307	0.1	0	1	NECAB2
0	0.415969	0.754	0.475	0	1	MYO18A
0	0.415568	0.781	0.488	0	1	DHTKD1
0	0.414323	0.931	0.707	0	1	VWA8
0	0.414313	0.662	0.411	0	1	ENSG00000266846
0	0.413641	0.864	0.602	0	1	NDUFAF6
0	0.413367	0.692	0.406	0	1	OAF
0	0.413214	0.565	0.294	0	1	ACSF2
0	0.412752	0.9	0.635	0	1	MIA2
0	0.412581	0.449	0.194	0	1	GCGR
0	0.411847	0.773	0.517	0	1	KLHDC10
0	0.41166	0.785	0.502	0	1	PRDX6-AS1
0	0.411179	0.608	0.348	0	1	CRPPA
0	0.411167	0.81	0.5	0	1	C4orf19
0	0.410888	0.706	0.418	0	1	SFXN1
0	0.410765	0.556	0.367	0	1	LNCAROD
0	0.410594	0.268	0.126	0	1	ADCY1
0	0.409452	0.964	0.706	0	1	PLEKHA5
0	0.409214	0.53	0.288	0	1	ENSG00000286271
0	0.408875	0.793	0.484	0	1	FAM20A
0	0.408846	0.483	0.264	0	1	ENSG00000284959
0	0.408218	0.611	0.331	0	1	SLC15A1
0	0.408205	0.562	0.273	0	1	ENSG00000259481
0	0.407248	0.535	0.258	0	1	SARDH
0	0.407189	0.716	0.433	0	1	CROT
0	0.406374	0.842	0.537	0	1	HNMT
0	0.406144	0.569	0.292	0	1	FAAH2
0	0.405227	0.567	0.298	0	1	LURAP1L
0	0.404962	0.968	0.75	0	1	RALGAPA2
0	0.404733	0.324	0.111	0	1	TOB1-AS1
0	0.402937	0.389	0.173	0	1	RUNDC3B
0	0.402734	0.876	0.609	0	1	TEAD1
0	0.40258	0.472	0.232	0	1	LURAP1L-AS1
0	0.402033	0.458	0.216	0	1	MGC27382
0	0.401332	0.86	0.653	0	1	PNN
0	0.400625	0.985	0.849	0	1	IMMP2L
0	0.400396	0.471	0.224	0	1	GCKR
0	0.39993	0.804	0.526	0	1	CEACAM16-AS1
0	0.398624	0.763	0.457	0	1	GRB14
0	0.397989	0.712	0.43	0	1	TMEM161B-DT
0	0.397768	0.587	0.313	0	1	APOC2
0	0.397718	0.373	0.137	0	1	CFHR5
0	0.397435	0.4	0.207	0	1	ENSG00000236283
0	0.396258	0.309	0.101	0	1	AZGP1P1
0	0.396188	0.675	0.41	0	1	ENSG00000231609
0	0.396009	0.572	0.329	0	1	HULC
0	0.395319	0.584	0.316	0	1	PGM1
0	0.393371	0.472	0.235	0	1	ACSM3
0	0.393103	0.84	0.559	0	1	TMEM176B
0	0.392619	0.507	0.27	0	1	ADH6
0	0.392389	0.46	0.252	0	1	EVA1A
0	0.391732	0.362	0.138	0	1	LINC02753
0	0.391694	0.608	0.334	0	1	ETFDH
0	0.389608	0.502	0.246	0	1	SCN9A
0	0.3895	0.616	0.366	0	1	PER3
0	0.389066	0.617	0.343	0	1	CRY2
0	0.389029	0.657	0.348	0	1	ADGRG6
0	0.387916	0.419	0.19	0	1	ENSG00000187229
0	0.387175	0.546	0.316	0	1	GIPC2
0	0.386842	0.337	0.114	0	1	ENSG00000253335
0	0.385811	0.723	0.426	0	1	C2orf72
0	0.385033	0.613	0.345	0	1	MIR3936HG
0	0.384709	0.429	0.196	0	1	CCT8P1
0	0.383161	0.831	0.539	0	1	SORBS1
0	0.383059	0.799	0.541	0	1	NFIC
0	0.38209	0.253	0.091	0	1	DLGAP2
0	0.382024	0.79	0.49	0	1	ABCA5
0	0.381058	0.448	0.218	0	1	NRL
0	0.381039	0.61	0.346	0	1	NFE2L1
0	0.381028	0.725	0.449	0	1	SCCPDH
0	0.380656	0.653	0.353	0	1	MST1
0	0.380513	0.549	0.318	0	1	AGTR1
0	0.379073	0.34	0.129	0	1	ADRA1B
0	0.378194	0.78	0.518	0	1	ABHD2
0	0.377423	0.821	0.577	0	1	CPEB4
0	0.376331	0.685	0.401	0	1	ACADM
0	0.376192	0.604	0.342	0	1	CHP1
0	0.374954	0.533	0.249	0	1	C1R
0	0.374925	0.916	0.631	0	1	CDK14
0	0.374829	0.764	0.484	0	1	NDST1
0	0.374581	0.945	0.674	0	1	TSHZ2
0	0.374331	0.709	0.453	0	1	NADK2
0	0.374245	0.293	0.12	0	1	TAFA5
0	0.373863	0.74	0.481	0	1	LARP1B
0	0.373319	0.848	0.608	0	1	LARP1
0	0.372354	0.62	0.355	0	1	ZFHX4
0	0.371958	0.58	0.319	0	1	PKHD1
0	0.371799	0.466	0.232	0	1	CYP4F12
0	0.371441	0.688	0.469	0	1	ZC3H13
0	0.370774	0.38	0.137	0	1	GPT
0	0.370526	0.754	0.458	0	1	HNF4G
0	0.370521	0.539	0.293	0	1	NTN1
0	0.370177	0.787	0.522	0	1	ENSG00000230490
0	0.368831	0.367	0.152	0	1	HPR
0	0.368534	0.755	0.498	0	1	WARS2-AS1
0	0.368365	0.758	0.498	0	1	FGD4
0	0.366968	0.541	0.275	0	1	KLF9
0	0.366571	0.376	0.168	0	1	ENSG00000244062
0	0.366567	0.679	0.395	0	1	SAR1B
0	0.366526	0.959	0.78	0	1	PCCA
0	0.366337	0.975	0.784	0	1	WWP1
0	0.366119	0.386	0.174	0	1	ENSG00000258824
0	0.365452	0.25	0.109	0	1	ENSG00000245768
0	0.365403	0.714	0.454	0	1	PROS1
0	0.365177	0.527	0.287	0	1	SH3RF2
0	0.364837	0.794	0.527	0	1	TOR1AIP2
0	0.36407	0.425	0.202	0	1	TMC3-AS1
0	0.363565	0.338	0.12	0	1	AOC4P
0	0.362892	0.799	0.529	0	1	CKMT2-AS1
0	0.362881	0.622	0.354	0	1	SYT17
0	0.362557	0.515	0.292	0	1	ENSG00000285679
0	0.362324	0.458	0.208	0	1	GLYATL1
0	0.361674	0.802	0.527	0	1	GC
0	0.361337	0.402	0.209	0	1	LINC01482
0	0.360686	0.453	0.239	0	1	ENSG00000249319
0	0.360623	0.611	0.364	0	1	UGDH-AS1
0	0.360292	0.511	0.283	0	1	SLC19A2
0	0.360285	0.598	0.336	0	1	HLF
0	0.359862	0.644	0.347	0	1	CFHR1
0	0.359589	0.567	0.306	0	1	MTMR4
0	0.358679	0.562	0.325	0	1	SH2D4A
0	0.358433	0.424	0.224	0	1	EPB41L4B
0	0.358258	0.462	0.199	0	1	CYP4A11
0	0.357563	0.384	0.175	0	1	ACSM1
0	0.357115	0.316	0.122	0	1	UROC1
0	0.356691	0.793	0.519	0	1	PROX1
0	0.356637	0.617	0.367	0	1	NBPF12
0	0.355453	0.315	0.162	0	1	HGFAC
0	0.353389	0.453	0.201	0	1	TOB1
0	0.352157	0.762	0.496	0	1	MTUS1
0	0.35196	0.472	0.262	0	1	SPATA6L
0	0.351805	0.531	0.301	0	1	ENSG00000250696
0	0.351493	0.313	0.115	0	1	ENSG00000287796
0	0.3512	0.978	0.826	0	1	ITPR2
0	0.350934	0.701	0.41	0	1	PROC
0	0.350617	0.364	0.21	0	1	ADH1A
0	0.35023	0.872	0.557	0	1	ITIH3
0	0.350065	0.447	0.227	0	1	AKR1C4
0	0.349944	0.304	0.131	0	1	HMCN2
0	0.34968	0.72	0.469	0	1	NNT
0	0.348899	0.435	0.215	0	1	RERGL
0	0.348886	0.312	0.112	0	1	ABCA9-AS1
0	0.348164	0.579	0.335	0	1	ALG14
0	0.347866	0.491	0.286	0	1	KATNAL2
0	0.346374	0.665	0.399	0	1	HAGH
0	0.345077	0.556	0.315	0	1	MAOA
0	0.344977	0.451	0.234	0	1	ATP6AP1L
0	0.344383	0.518	0.315	0	1	MAILR
0	0.343514	0.478	0.243	0	1	AADACL2-AS1
0	0.3434	0.71	0.449	0	1	SCML1
0	0.34338	0.796	0.528	0	1	PAWR
0	0.343362	0.567	0.324	0	1	IRS1
0	0.342171	0.78	0.463	0	1	HPX
0	0.342147	0.305	0.142	0	1	PXMP4
0	0.341121	0.63	0.357	0	1	BLNK
0	0.341016	0.275	0.111	0	1	GADD45G
0	0.340504	0.46	0.24	0	1	B3GAT1-DT
0	0.339997	0.624	0.361	0	1	ENSG00000258274
0	0.339503	0.61	0.346	0	1	BPHL
0	0.339146	0.592	0.37	0	1	FAT1
0	0.339066	0.345	0.119	0	1	ENSG00000285791
0	0.338233	0.826	0.571	0	1	HIBADH
0	0.337999	0.524	0.296	0	1	UAP1
0	0.337021	0.55	0.279	0	1	SLC38A3
0	0.336969	0.424	0.198	0	1	SEC14L2
0	0.336383	0.659	0.397	0	1	MTMR10
0	0.336262	0.832	0.597	0	1	OSBPL9
0	0.336262	0.723	0.454	0	1	DDAH1
0	0.336244	0.595	0.351	0	1	MAP7
0	0.336092	0.474	0.262	0	1	TMEM220
0	0.335998	0.625	0.368	0	1	SLC66A2
0	0.335391	0.53	0.301	0	1	FAXDC2
0	0.335272	0.984	0.84	0	1	NCOA2
0	0.334519	0.742	0.467	0	1	SELENOO
0	0.333812	0.632	0.37	0	1	MYLK
0	0.333609	0.957	0.775	0	1	ADK
0	0.33303	0.431	0.209	0	1	SLC22A1
0	0.332808	0.563	0.347	0	1	GPR39
0	0.332575	0.547	0.301	0	1	GSDMB
0	0.33212	0.717	0.435	0	1	PLEKHA6
0	0.331788	0.688	0.431	0	1	THSD4
0	0.331611	0.468	0.255	0	1	SIAH2
0	0.330591	0.875	0.613	0	1	NAV2
0	0.330372	0.535	0.28	0	1	IMPA1
0	0.328055	0.483	0.265	0	1	PCCA-DT
0	0.327909	0.704	0.492	0	1	DPYD-AS1
0	0.327682	0.362	0.173	0	1	ENSG00000264016
0	0.327628	0.604	0.359	0	1	ENSG00000240291
0	0.326472	0.316	0.103	0	1	SLC10A5
0	0.32627	0.281	0.106	0	1	LINC00671
0	0.326208	0.768	0.484	0	1	CLMN
0	0.325918	0.445	0.221	0	1	PCK2
0	0.325763	0.614	0.402	0	1	UGDH
0	0.325071	0.467	0.239	0	1	APCS
0	0.324833	0.8	0.544	0	1	GLIS3
0	0.324079	0.855	0.604	0	1	MUC20-OT1
0	0.323586	0.34	0.14	0	1	ZDHHC11B
0	0.32316	0.525	0.322	0	1	LINC02542
0	0.322619	0.945	0.736	0	1	PPP6R2
0	0.322397	0.422	0.22	0	1	ENSG00000255580
0	0.321782	0.672	0.407	0	1	ONECUT2
0	0.321659	0.76	0.496	0	1	ATL2
0	0.320113	0.447	0.27	0	1	SDK1
0	0.31962	0.399	0.19	0	1	SLC6A1-AS1
0	0.319203	0.698	0.457	0	1	MSRA
0	0.318876	0.853	0.625	0	1	ATF6
0	0.318485	0.937	0.741	0	1	ITCH
0	0.31816	0.315	0.141	0	1	MIR3681HG
0	0.317397	0.609	0.356	0	1	ANGPTL3
0	0.317211	0.303	0.12	0	1	MUC3A
0	0.316903	0.5	0.267	0	1	GRHPR
0	0.316808	0.581	0.386	0	1	GLCE
0	0.316454	0.546	0.3	0	1	ADI1
0	0.315323	0.569	0.332	0	1	SAT2
0	0.313867	0.34	0.176	0	1	ENSG00000285367
0	0.313282	0.721	0.479	0	1	TPST1
0	0.313253	0.354	0.151	0	1	FFAR4
0	0.313148	0.71	0.462	0	1	TP53INP1
0	0.312845	0.668	0.415	0	1	CCDC125
0	0.312509	0.954	0.664	0	1	RALGPS2
0	0.311903	0.681	0.433	0	1	CPEB3
0	0.311646	0.762	0.54	0	1	TMEM245
0	0.311297	0.59	0.365	0	1	ENSG00000257496
0	0.308811	0.308	0.112	0	1	ENSG00000231170
0	0.308408	0.454	0.211	0	1	TLCD4
0	0.307972	0.886	0.619	0	1	DENND5B
0	0.307527	0.752	0.474	0	1	SLC22A9
0	0.307425	0.648	0.388	0	1	PRKAB2
0	0.307379	0.619	0.365	0	1	ACTR3C
0	0.307377	0.781	0.528	0	1	SMARCA1
0	0.306881	0.563	0.339	0	1	ENSG00000234428
0	0.306846	0.855	0.633	0	1	LONP2
0	0.305838	0.575	0.332	0	1	SLC35D1
0	0.304682	0.27	0.09	0	1	PLGLA
0	0.304531	0.308	0.129	0	1	HORMAD2-AS1
0	0.304346	0.368	0.194	0	1	SLC25A30
0	0.304346	0.982	0.841	0	1	EXT1
0	0.304066	0.652	0.396	0	1	NGEF
0	0.303559	0.544	0.333	0	1	SLC22A3
0	0.303289	0.763	0.508	0	1	BTD
0	0.302564	0.422	0.217	0	1	QDPR
0	0.302416	0.623	0.38	0	1	ACAA1
0	0.302357	0.381	0.185	0	1	ART4
0	0.301823	0.479	0.293	0	1	LDLR
0	0.301734	0.408	0.217	0	1	FBXO38-DT
0	0.300964	0.403	0.208	0	1	GCH1
0	0.300375	0.353	0.171	0	1	ENSG00000286813
0	0.300213	0.403	0.202	0	1	PARP10
0	0.299703	0.316	0.145	0	1	GBP7
0	0.298818	0.516	0.294	0	1	GLRX
0	0.297766	0.475	0.257	0	1	AGL
0	0.297094	0.945	0.745	0	1	KLF12
0	0.297071	0.631	0.392	0	1	IDH1
0	0.296792	0.255	0.083	0	1	MTCYBP21
0	0.296622	0.794	0.562	0	1	MSH3
0	0.296605	0.603	0.359	0	1	LINC00174
0	0.295931	0.435	0.256	0	1	GNG12-AS1
0	0.29586	0.49	0.266	0	1	FAM184A
0	0.295745	0.594	0.356	0	1	ACAT1
0	0.295093	0.669	0.423	0	1	STAT2
0	0.294567	0.494	0.299	0	1	KCNK1
0	0.29452	0.896	0.63	0	1	PATJ
0	0.294462	0.402	0.24	0	1	CMYA5
0	0.294192	0.712	0.424	0	1	ITIH1
0	0.294148	0.345	0.162	0	1	ENSG00000264924
0	0.294046	0.344	0.16	0	1	OSGIN1
0	0.29353	0.593	0.385	0	1	ENSG00000255968
0	0.292692	0.378	0.201	0	1	TSHR
0	0.292598	0.77	0.551	0	1	ABI2
0	0.292051	0.378	0.217	0	1	CPN1
0	0.291597	0.503	0.291	0	1	CD99L2
0	0.291171	0.645	0.396	0	1	SCN8A
0	0.291117	0.71	0.472	0	1	DCUN1D4
0	0.290952	0.594	0.367	0	1	TCEA3
0	0.290089	0.326	0.147	0	1	TBX15
0	0.289788	0.554	0.35	0	1	CDH1
0	0.28933	0.816	0.554	0	1	GPAM
0	0.289003	0.703	0.452	0	1	SORL1
0	0.288626	0.77	0.508	0	1	LRRC28
0	0.288327	0.764	0.508	0	1	SLC25A16
0	0.28825	0.641	0.366	0	1	SERPING1
0	0.287168	0.573	0.338	0	1	CSAD
0	0.287052	0.959	0.756	0	1	AOPEP
0	0.286902	0.306	0.114	0	1	ETNK2
0	0.286764	0.631	0.389	0	1	LPCAT3
0	0.285638	0.546	0.332	0	1	RPH3AL
0	0.284694	0.58	0.36	0	1	RHPN2
0	0.284655	0.501	0.297	0	1	HSD17B2
0	0.284103	0.792	0.53	0	1	RAI14
0	0.283212	0.387	0.223	0	1	LINC02027
0	0.282411	0.329	0.162	0	1	LPIN3
0	0.282106	0.346	0.148	0	1	MYO16
0	0.281928	0.307	0.13	0	1	ENSG00000289619
0	0.281529	0.627	0.402	0	1	LINC01006
0	0.281259	0.542	0.307	0	1	TNFSF10
0	0.281161	0.331	0.141	0	1	ENSG00000198106
0	0.280219	0.502	0.29	0	1	ESRRA
0	0.279948	0.854	0.615	0	1	HIBCH
0	0.279663	0.916	0.719	0	1	MED13
0	0.279595	0.382	0.188	0	1	CYP2C18
0	0.27951	0.447	0.257	0	1	DCPS
0	0.279405	0.904	0.637	0	1	MAP3K13
0	0.279215	0.417	0.219	0	1	TADA1
0	0.27859	0.708	0.47	0	1	TTC6
0	0.277984	0.626	0.407	0	1	ACSS3
0	0.277628	0.733	0.477	0	1	LLGL2
0	0.277283	0.414	0.223	0	1	CEACAM19
0	0.277278	0.677	0.444	0	1	ADIPOR2
0	0.277214	0.402	0.227	0	1	SLC28A1
0	0.277065	0.653	0.41	0	1	ALDH3A2
0	0.276892	0.438	0.223	0	1	CYP4V2
0	0.27686	0.451	0.233	0	1	CEBPD
0	0.27658	0.413	0.218	0	1	LRP5L
0	0.276145	0.491	0.281	0	1	AK4
0	0.275605	0.423	0.252	0	1	ENSG00000230647
0	0.275228	0.731	0.491	0	1	CBR4
0	0.274983	0.624	0.404	0	1	RAD54L2
0	0.274857	0.288	0.108	0	1	SPRYD4
0	0.274042	0.676	0.422	0	1	PDZK1
0	0.274033	0.594	0.369	0	1	TEX2
0	0.273551	0.364	0.179	0	1	NFYB
0	0.273407	0.348	0.191	0	1	PPP1R3B
0	0.273245	0.416	0.207	0	1	FH
0	0.273197	0.458	0.261	0	1	DNAH1
0	0.272954	0.371	0.191	0	1	SLC16A2
0	0.27288	0.712	0.469	0	1	SLC16A1-AS1
0	0.272797	0.768	0.538	0	1	NR6A1
0	0.272774	0.355	0.174	0	1	MST1P2
0	0.272303	0.344	0.19	0	1	CFAP161
0	0.272092	0.68	0.473	0	1	ATG10
0	0.272063	0.686	0.464	0	1	TBC1D14
0	0.271984	0.318	0.13	0	1	NR1I2
0	0.271243	0.832	0.565	0	1	CMTM8
0	0.270618	0.578	0.35	0	1	H6PD
0	0.269633	0.291	0.146	0	1	LINC00598
0	0.269305	0.385	0.181	0	1	SULT1A1
0	0.269178	0.558	0.337	0	1	SLC25A42
0	0.268487	0.5	0.316	0	1	UGT2B4
0	0.268337	0.961	0.816	0	1	SIK3
0	0.26814	0.468	0.28	0	1	LINC02197
0	0.268026	0.367	0.184	0	1	APOC1P1
0	0.267526	0.995	0.839	0	1	APOB
0	0.267315	0.564	0.343	0	1	ANKRD17-DT
0	0.267017	0.468	0.248	0	1	ABCA10
0	0.266902	0.634	0.421	0	1	CCNYL1
0	0.266546	0.758	0.526	0	1	PHYKPL
0	0.266299	0.31	0.129	0	1	TEF
0	0.266258	0.457	0.255	0	1	ABCC6P1
0	0.266194	0.338	0.169	0	1	GRIA3
0	0.265437	0.486	0.301	0	1	SLC25A25
0	0.264875	0.455	0.248	0	1	SLC35B4
0	0.264757	0.473	0.244	0	1	UGT2B15
0	0.264317	0.255	0.104	0	1	CDA
0	0.2641	0.427	0.242	0	1	ENSG00000279159
0	0.264078	0.407	0.225	0	1	SYTL4
0	0.26302	0.312	0.14	0	1	CYP4A22-AS1
0	0.262299	0.473	0.255	0	1	MMUT
0	0.262066	0.405	0.208	0	1	SLC51A
0	0.261501	0.332	0.166	0	1	ENSG00000266397
0	0.26113	0.7	0.453	0	1	KANK1
0	0.260841	0.832	0.589	0	1	DLC1
0	0.260785	0.291	0.122	0	1	ENSG00000267385
0	0.260405	0.399	0.214	0	1	C2-AS1
0	0.259924	0.643	0.401	0	1	PTPRF
0	0.25915	0.821	0.585	0	1	KIAA0232
0	0.259084	0.317	0.148	0	1	PCAT7
0	0.258978	0.558	0.34	0	1	MRPS25
0	0.258679	0.288	0.118	0	1	PROZ
0	0.258425	0.819	0.581	0	1	GPBP1L1
0	0.257545	0.437	0.252	0	1	LINC00884
0	0.257537	0.299	0.129	0	1	SDSL
0	0.257353	0.763	0.517	0	1	TCF7L1
0	0.256849	0.484	0.283	0	1	NAPEPLD
0	0.256843	0.43	0.234	0	1	GRK6
0	0.256447	0.756	0.528	0	1	ATP1B1
0	0.25626	0.458	0.246	0	1	KHK
0	0.256042	0.513	0.297	0	1	RBKS
0	0.255998	0.397	0.232	0	1	ENSG00000287134
0	0.255809	0.506	0.295	0	1	TIAM1
0	0.255307	0.471	0.276	0	1	UBXN2B
0	0.254832	0.494	0.285	0	1	GRAMD1C
0	0.254734	0.713	0.474	0	1	ZNF277
0	0.254572	0.426	0.248	0	1	ZNF483
0	0.25455	0.538	0.349	0	1	CDC14B
0	0.25376	0.712	0.464	0	1	NID1
0	0.253751	0.68	0.444	0	1	CEP57
0	0.25354	0.763	0.508	0	1	DOCK5
0	0.253527	0.671	0.448	0	1	PCBP1-AS1
0	0.253236	0.475	0.262	0	1	ALDH5A1
0	0.253117	0.387	0.211	0	1	ENSG00000255468
0	0.252348	0.692	0.429	0	1	PROX1-AS1
0	0.252286	0.496	0.278	0	1	SEPSECS
0	0.251855	0.268	0.116	0	1	NAT1
0	0.250977	0.319	0.167	0	1	ENSG00000249476
0	0.250455	0.271	0.118	0	1	ENSG00000248676
0	0.250047	0.872	0.643	0	1	HIPK2
2.44689e-302	0.286184	0.331	0.188	1.14669e-297	1	PCOLCE2
1.4718e-299	0.276699	0.888	0.692	6.89731e-295	1	HECTD1
1.43544e-288	0.546754	0.277	0.151	6.72691e-284	1	ENSG00000232310
4.91851e-288	0.284167	0.544	0.368	2.30496e-283	1	TBC1D2B
2.75006e-286	0.330549	0.273	0.148	1.28876e-281	1	ENSG00000285579
2.44914e-284	0.258187	0.5	0.324	1.14774e-279	1	ACSS2
1.75118e-278	0.27844	0.928	0.837	8.20654e-274	1	DPYD
1.14208e-277	0.366193	0.377	0.229	5.35212e-273	1	MIR325HG
1.64277e-277	0.274354	0.49	0.326	7.69849e-273	1	ZFAND5
1.3381e-270	1.00677	0.329	0.201	6.27073e-266	1	KIF6
9.12725e-267	0.416649	0.286	0.161	4.2773e-262	1	ENSG00000253642
1.68198e-266	0.381844	0.907	0.738	7.88226e-262	1	GPHN
1.034e-265	0.276848	0.517	0.349	4.84563e-261	1	CC2D2A
8.3486e-254	0.337132	0.761	0.573	3.9124e-249	1	FOXO1
6.96248e-244	0.733353	0.276	0.159	3.26283e-239	1	PKN2-AS1
2.95178e-241	0.274974	0.51	0.347	1.38329e-236	1	ABLIM3
9.08505e-238	0.345106	0.361	0.227	4.25753e-233	1	PPM1E
6.69547e-230	0.397508	0.333	0.208	3.1377e-225	1	ENSG00000251574
8.68846e-230	0.258895	0.3	0.178	4.07167e-225	1	DNAH11
1.13467e-220	0.454312	0.412	0.273	5.31739e-216	1	ENSG00000249364
2.58951e-220	0.266131	0.288	0.17	1.21352e-215	1	TENM1
2.11705e-218	0.388825	0.282	0.169	9.92113e-214	1	FOXP2
2.02954e-205	0.262673	0.392	0.261	9.51102e-201	1	CLTCL1
1.72146e-202	0.333955	0.543	0.408	8.06725e-198	1	USP9Y
1.15576e-164	0.364993	0.595	0.46	5.41626e-160	1	ULK4
7.61597e-95	0.386917	0.364	0.283	3.56907e-90	1	ENSG00000248515
4.52998e-33	0.343762	0.282	0.239	2.12288e-28	1	TEX41
0	1.24692	0.683	0.374	0	2	CTNND2
0	1.20127	0.636	0.278	0	2	DCDC2
0	1.19465	0.597	0.252	0	2	NPSR1-AS1
0	1.1063	0.791	0.487	0	2	GPC3
0	1.09595	0.444	0.22	0	2	LINC02163
0	1.07374	0.453	0.152	0	2	FRAS1
0	1.04805	0.699	0.332	0	2	FGFR2
0	1.01255	0.828	0.51	0	2	ENSG00000225689
0	1.00355	0.82	0.569	0	2	ROBO1
0	0.994906	0.346	0.184	0	2	LINC02476
0	0.984371	0.797	0.505	0	2	GPC5
0	0.9536	0.339	0.141	0	2	SNTG1
0	0.934503	0.311	0.097	0	2	LGR5
0	0.913099	0.863	0.487	0	2	LINC01876
0	0.889568	0.818	0.47	0	2	TTC6
0	0.888576	0.967	0.707	0	2	PARD3B
0	0.858189	0.593	0.37	0	2	LNCAROD
0	0.85194	0.679	0.352	0	2	AHR
0	0.85148	0.622	0.267	0	2	PPP1R9A
0	0.8314	0.635	0.299	0	2	ENSG00000237773
0	0.818447	0.837	0.477	0	2	SLC22A9
0	0.803676	0.937	0.597	0	2	DNAH14
0	0.803202	0.64	0.354	0	2	LINC00624
0	0.803046	0.301	0.139	0	2	CPA6
0	0.802326	0.301	0.138	0	2	ENSG00000243620
0	0.790276	0.653	0.319	0	2	BICC1
0	0.785039	0.518	0.215	0	2	SOBP
0	0.781554	0.989	0.764	0	2	GPC6
0	0.781031	0.251	0.112	0	2	XIST
0	0.778784	0.882	0.521	0	2	IGF2BP2
0	0.776912	0.497	0.276	0	2	ENSG00000248515
0	0.775549	0.749	0.448	0	2	MBNL3
0	0.766518	0.908	0.69	0	2	DLEU1
0	0.763768	0.96	0.601	0	2	HNF1A-AS1
0	0.758438	0.767	0.432	0	2	PROX1-AS1
0	0.756205	0.74	0.425	0	2	LIPC
0	0.753321	0.344	0.176	0	2	RALYL
0	0.751519	0.387	0.199	0	2	SEMA6D
0	0.747005	0.572	0.277	0	2	DLEU7
0	0.744385	0.626	0.324	0	2	PKHD1
0	0.733551	0.832	0.483	0	2	ENSG00000228697
0	0.73191	0.318	0.123	0	2	LINC00470
0	0.724724	0.481	0.219	0	2	ENSG00000250049
0	0.719758	0.348	0.109	0	2	WNK2
0	0.718912	0.75	0.418	0	2	ELOVL2
0	0.717179	0.385	0.172	0	2	RELN
0	0.714465	0.435	0.213	0	2	NRXN3
0	0.712545	0.519	0.229	0	2	SNAP25-AS1
0	0.708031	0.843	0.467	0	2	COL27A1
0	0.706792	0.357	0.186	0	2	MEG3
0	0.701643	0.564	0.321	0	2	ENSG00000266602
0	0.700138	0.51	0.238	0	2	ENSG00000233358
0	0.694304	0.327	0.142	0	2	CASC9
0	0.686331	0.992	0.735	0	2	PARD3
0	0.681896	0.388	0.14	0	2	NPSR1
0	0.676116	0.798	0.442	0	2	CACNA1D
0	0.675989	0.785	0.482	0	2	RAP2C-AS1
0	0.672058	0.986	0.793	0	2	FHIT
0	0.670672	0.467	0.242	0	2	KCNMB2-AS1
0	0.670124	0.408	0.206	0	2	ENSG00000251574
0	0.666655	0.543	0.268	0	2	ENSG00000249364
0	0.662146	0.608	0.307	0	2	ENSG00000259345
0	0.660209	0.459	0.259	0	2	ENSG00000285280
0	0.659361	0.425	0.199	0	2	KIF6
0	0.654322	0.615	0.349	0	2	AQP4-AS1
0	0.646605	0.767	0.437	0	2	CERS4
0	0.646091	0.952	0.608	0	2	SHANK2
0	0.645054	0.943	0.65	0	2	L3MBTL4
0	0.644829	0.644	0.329	0	2	ENSG00000271717
0	0.644009	0.92	0.651	0	2	FARP1
0	0.639257	0.68	0.39	0	2	MIPOL1
0	0.638927	0.722	0.415	0	2	ENSG00000266846
0	0.637588	0.33	0.163	0	2	GNGT1
0	0.637142	0.639	0.31	0	2	TOX3
0	0.632502	0.73	0.402	0	2	LINC01006
0	0.631485	0.271	0.098	0	2	HS6ST2
0	0.630025	0.854	0.565	0	2	KCNT2
0	0.62913	0.367	0.146	0	2	DSCAML1
0	0.627973	0.477	0.246	0	2	ANKS1B
0	0.627411	0.862	0.512	0	2	CAP2
0	0.626967	0.485	0.229	0	2	CAVIN2-AS1
0	0.621427	0.513	0.21	0	2	ENSG00000286163
0	0.6192	0.491	0.228	0	2	ENSG00000261235
0	0.614565	0.502	0.303	0	2	SYN3
0	0.601803	0.867	0.54	0	2	ENSG00000230623
0	0.600257	0.852	0.526	0	2	ENSG00000230490
0	0.597114	0.299	0.134	0	2	LINC02882
0	0.59597	0.917	0.585	0	2	LGR4
0	0.594862	0.763	0.477	0	2	NAALADL2
0	0.594353	0.571	0.307	0	2	SPTLC3
0	0.594281	0.76	0.534	0	2	ACSL4
0	0.593332	0.88	0.551	0	2	LINC02532
0	0.589497	0.702	0.437	0	2	PTP4A1
0	0.584885	0.592	0.327	0	2	CASC19
0	0.583478	0.449	0.238	0	2	LINC00355
0	0.579338	0.943	0.633	0	2	AGMO
0	0.578763	0.448	0.211	0	2	AKR1D1
0	0.573572	0.586	0.298	0	2	HSD17B2
0	0.571962	0.803	0.448	0	2	CXADR
0	0.571827	0.933	0.653	0	2	NR5A2
0	0.570597	0.978	0.713	0	2	PLEKHA5
0	0.568804	0.861	0.569	0	2	ANXA4
0	0.566684	0.932	0.662	0	2	SPATS2L
0	0.566099	0.472	0.188	0	2	GREB1
0	0.566044	0.434	0.201	0	2	KCNJ3
0	0.565421	0.722	0.4	0	2	NGEF
0	0.564387	0.914	0.685	0	2	TSHZ2
0	0.563543	0.321	0.16	0	2	MIR548XHG
0	0.562004	0.549	0.271	0	2	ENSG00000288938
0	0.561842	0.96	0.734	0	2	GMDS-DT
0	0.556342	0.876	0.544	0	2	ADORA2A-AS1
0	0.555542	0.794	0.498	0	2	ENSG00000271774
0	0.551845	0.4	0.193	0	2	ENSG00000249413
0	0.54762	0.898	0.626	0	2	TRIM24
0	0.547593	0.91	0.605	0	2	NR1H4
0	0.545887	0.4	0.206	0	2	NKAIN2
0	0.544485	0.822	0.539	0	2	CDH2
0	0.542262	0.969	0.741	0	2	PPP6R2
0	0.541744	0.595	0.37	0	2	CHST9
0	0.541355	0.566	0.293	0	2	H19
0	0.5398	0.837	0.527	0	2	YAP1
0	0.538631	0.341	0.146	0	2	TMEFF2
0	0.53693	0.996	0.845	0	2	EXT1
0	0.535767	0.618	0.3	0	2	SLC44A3-AS1
0	0.534521	0.784	0.455	0	2	FBXO17
0	0.534218	0.918	0.634	0	2	ALCAM
0	0.533265	0.965	0.672	0	2	RALGPS2
0	0.531254	0.59	0.296	0	2	MIR181A2HG
0	0.531049	0.891	0.57	0	2	CMTM8
0	0.526903	0.582	0.316	0	2	ENSG00000237356
0	0.526634	0.919	0.659	0	2	SLC39A11
0	0.52414	0.939	0.617	0	2	SUGCT
0	0.520025	0.732	0.459	0	2	KANK1
0	0.518215	0.862	0.644	0	2	CDK14
0	0.516817	0.664	0.373	0	2	ZNRF3
0	0.516578	0.655	0.368	0	2	NIPAL1
0	0.514778	0.914	0.58	0	2	ENSG00000259347
0	0.51322	0.932	0.605	0	2	ASGR1
0	0.511202	0.764	0.452	0	2	PLPPR1
0	0.509227	0.824	0.496	0	2	PLEKHA7
0	0.509057	0.956	0.717	0	2	TCF7L2
0	0.508553	0.859	0.559	0	2	GPAM
0	0.507266	0.851	0.539	0	2	NR6A1
0	0.50701	0.899	0.585	0	2	GAS2
0	0.502275	0.756	0.425	0	2	PDZK1
0	0.501145	0.845	0.542	0	2	ENSG00000237188
0	0.500476	0.913	0.564	0	2	ATP2B2
0	0.498171	0.47	0.223	0	2	LINC00484.1
0	0.495686	0.364	0.157	0	2	WDR72
0	0.495205	0.4	0.15	0	2	PPP1R9A-AS1
0	0.495192	0.919	0.663	0	2	KIF13A
0	0.49472	0.692	0.413	0	2	FBXL18
0	0.49381	0.796	0.465	0	2	GRB14
0	0.492445	0.934	0.686	0	2	LPGAT1
0	0.491568	0.979	0.757	0	2	SNTB1
0	0.490059	0.852	0.548	0	2	GLIS3
0	0.489611	0.35	0.167	0	2	ENSG00000286540
0	0.487171	0.868	0.58	0	2	ENSG00000284418
0	0.486855	0.597	0.329	0	2	ENSG00000287299
0	0.486229	0.74	0.539	0	2	DTNA
0	0.484086	0.489	0.298	0	2	HERC2P3
0	0.483483	0.834	0.532	0	2	SMARCA1
0	0.483412	0.473	0.254	0	2	ENSG00000230647
0	0.482343	0.336	0.14	0	2	ENSG00000263745
0	0.48172	0.993	0.851	0	2	LRMDA
0	0.481631	0.891	0.57	0	2	TLE1
0	0.481557	0.637	0.349	0	2	KLB
0	0.48062	0.743	0.485	0	2	RIPK2-DT
0	0.47965	0.713	0.399	0	2	SCN8A
0	0.477191	0.899	0.646	0	2	COL18A1
0	0.474865	0.451	0.237	0	2	IGF2BP3
0	0.474197	0.269	0.119	0	2	LINC01091
0	0.47256	0.968	0.668	0	2	THRB
0	0.471864	0.61	0.34	0	2	SLC15A1
0	0.470406	0.819	0.548	0	2	MICAL3
0	0.467799	0.737	0.436	0	2	ENSG00000251314
0	0.46474	0.952	0.702	0	2	TNS3
0	0.462613	0.703	0.395	0	2	ATP9A
0	0.462259	0.846	0.611	0	2	HOOK3
0	0.461179	0.566	0.337	0	2	LINC01344
0	0.460899	0.572	0.325	0	2	LINC02542
0	0.460052	0.937	0.713	0	2	VWA8
0	0.459053	0.695	0.425	0	2	IL1RAP
0	0.458573	0.799	0.497	0	2	PRLR
0	0.457224	0.832	0.562	0	2	ITIH2
0	0.457072	0.564	0.336	0	2	EXOC3L4
0	0.457034	0.643	0.351	0	2	ENSG00000286856
0	0.453701	0.673	0.38	0	2	ENSG00000236924
0	0.45348	0.981	0.841	0	2	SMYD3
0	0.4524	0.587	0.313	0	2	STXBP6
0	0.452349	0.763	0.47	0	2	BAIAP2L1
0	0.451749	0.469	0.252	0	2	SATB2
0	0.450551	0.296	0.117	0	2	ENSG00000237268
0	0.448607	0.83	0.554	0	2	SLC22A23
0	0.448449	0.99	0.853	0	2	FNDC3B
0	0.447755	0.627	0.35	0	2	GPR39
0	0.446687	0.666	0.385	0	2	SGCE
0	0.445993	0.706	0.434	0	2	ENSG00000250602
0	0.442987	0.854	0.565	0	2	MEIS2
0	0.441747	0.873	0.627	0	2	NSUN6
0	0.440986	0.776	0.463	0	2	KIAA1958
0	0.439498	0.693	0.447	0	2	SLC17A4
0	0.438306	0.984	0.784	0	2	DST
0	0.437207	0.575	0.3	0	2	FAM110B
0	0.437054	0.63	0.406	0	2	TAPT1-AS1
0	0.435922	0.608	0.366	0	2	NPAS2
0	0.433467	0.819	0.55	0	2	GALNT2
0	0.433223	0.837	0.562	0	2	DPH6
0	0.432468	0.49	0.259	0	2	CCDC162P
0	0.431106	0.726	0.497	0	2	DPYD-AS1
0	0.43091	0.763	0.509	0	2	POLR2J3.1
0	0.430123	0.971	0.762	0	2	AOPEP
0	0.428251	0.953	0.698	0	2	ZKSCAN1
0	0.427748	0.545	0.284	0	2	VSNL1
0	0.427024	0.691	0.408	0	2	LRP5
0	0.426037	0.862	0.556	0	2	ARHGEF10L
0	0.425656	0.42	0.2	0	2	LNX1
0	0.425231	0.635	0.349	0	2	NIPSNAP1
0	0.423212	0.824	0.548	0	2	HNMT
0	0.423036	0.544	0.327	0	2	ZSWIM5
0	0.422575	0.98	0.789	0	2	WWP1
0	0.422347	0.741	0.434	0	2	C2orf72
0	0.422026	0.952	0.643	0	2	A1CF
0	0.421937	0.87	0.538	0	2	NOS1AP
0	0.42175	0.629	0.358	0	2	CNGA1
0	0.418104	0.777	0.474	0	2	VAV2
0	0.417783	0.765	0.467	0	2	HNF4G
0	0.417535	0.821	0.579	0	2	SLC20A2
0	0.41745	0.797	0.533	0	2	CDHR3
0	0.417335	0.796	0.521	0	2	SLC6A1
0	0.417043	0.391	0.194	0	2	PHYHIPL
0	0.416634	0.656	0.394	0	2	LINC00862
0	0.414673	0.833	0.53	0	2	COBL
0	0.412638	0.456	0.206	0	2	VIL1
0	0.412359	0.853	0.535	0	2	ENSG00000197099
0	0.411598	0.9	0.616	0	2	FLNB
0	0.410293	0.75	0.48	0	2	TARBP1
0	0.4087	0.618	0.389	0	2	GLCE
0	0.408205	0.803	0.499	0	2	ATAD2
0	0.4078	0.568	0.297	0	2	LRRC1
0	0.407776	0.829	0.525	0	2	PROX1
0	0.407263	0.878	0.603	0	2	MACROD2
0	0.40671	0.344	0.146	0	2	DELEC1
0	0.406348	0.939	0.638	0	2	FMO5
0	0.406197	0.532	0.291	0	2	HCG17
0	0.405896	0.967	0.757	0	2	TTC28
0	0.403503	0.85	0.606	0	2	ACBD6
0	0.403479	0.721	0.502	0	2	SH3PXD2A
0	0.403158	0.767	0.521	0	2	GLUD1
0	0.400423	0.845	0.56	0	2	SLC2A2
0	0.400166	0.681	0.398	0	2	COPB2-DT
0	0.399337	0.767	0.516	0	2	LRRC28
0	0.398854	0.748	0.47	0	2	FAM114A1
0	0.398853	0.875	0.609	0	2	NDUFAF6
0	0.39433	0.893	0.676	0	2	SOX5
0	0.393915	0.754	0.491	0	2	PCAT1
0	0.392503	0.443	0.203	0	2	SLC44A3
0	0.392095	0.297	0.135	0	2	IGSF1
0	0.391521	0.388	0.172	0	2	PDE9A
0	0.391448	0.352	0.178	0	2	CRMP1
0	0.391367	0.872	0.575	0	2	ONECUT1
0	0.391027	0.869	0.55	0	2	XYLB
0	0.390509	0.826	0.508	0	2	ABCC6
0	0.390507	0.902	0.632	0	2	TBC1D8
0	0.390071	0.728	0.467	0	2	PPARG
0	0.388773	0.815	0.546	0	2	DPYS
0	0.388769	0.821	0.547	0	2	ARHGEF11
0	0.38862	0.965	0.734	0	2	DCAF6
0	0.387917	0.892	0.653	0	2	VPS54
0	0.387892	0.751	0.458	0	2	GLDC
0	0.387635	0.819	0.563	0	2	SHLD2
0	0.387256	0.908	0.657	0	2	AIG1
0	0.386072	0.978	0.776	0	2	PTPRK
0	0.385665	0.575	0.326	0	2	AGBL3
0	0.385103	0.766	0.483	0	2	LLGL2
0	0.384619	0.731	0.434	0	2	PTPN3
0	0.383202	0.788	0.512	0	2	MET
0	0.382559	0.867	0.573	0	2	PON2
0	0.381244	0.953	0.756	0	2	R3HDM2
0	0.380936	0.936	0.617	0	2	HPN
0	0.380874	0.742	0.458	0	2	CTDSPL
0	0.380022	0.735	0.474	0	2	SHROOM3
0	0.379165	0.647	0.36	0	2	CHDH
0	0.379098	0.268	0.11	0	2	SLC6A11
0	0.378556	0.789	0.497	0	2	BMPR1A
0	0.378355	0.853	0.608	0	2	NEDD4L
0	0.378123	0.819	0.534	0	2	CEACAM16-AS1
0	0.376984	0.805	0.529	0	2	ABCC3
0	0.376871	0.88	0.569	0	2	BDH1
0	0.374937	0.745	0.455	0	2	SPON2
0	0.374338	0.934	0.7	0	2	CPQ
0	0.373341	0.898	0.627	0	2	DENND5B
0	0.372864	0.368	0.149	0	2	SNAP25
0	0.371722	0.8	0.511	0	2	C4orf19
0	0.367391	0.908	0.659	0	2	AGAP1
0	0.36695	0.83	0.534	0	2	PAWR
0	0.36667	0.535	0.318	0	2	LINC01239
0	0.366276	0.454	0.232	0	2	ARID3A
0	0.364805	0.765	0.52	0	2	PLD1
0	0.36415	0.903	0.599	0	2	SLC30A10
0	0.363622	0.494	0.281	0	2	NIPAL2
0	0.362183	0.482	0.27	0	2	CNIH3
0	0.3615	0.913	0.61	0	2	MLXIPL
0	0.361484	0.621	0.373	0	2	MLIP
0	0.360484	0.84	0.583	0	2	STAU2
0	0.360441	0.757	0.486	0	2	CDIN1
0	0.358682	0.42	0.226	0	2	EVC
0	0.358399	0.352	0.167	0	2	CCDC198
0	0.357829	0.816	0.541	0	2	MYOM1
0	0.357726	0.411	0.177	0	2	HNF1B
0	0.357331	0.863	0.612	0	2	SIPA1L3
0	0.357122	0.434	0.206	0	2	PRKAA2
0	0.356015	0.738	0.463	0	2	FYB2
0	0.355016	0.912	0.645	0	2	MAP3K13
0	0.353938	0.696	0.433	0	2	NINL
0	0.353716	0.752	0.502	0	2	FANCC
0	0.353707	0.4	0.196	0	2	RTN4RL1
0	0.352867	0.332	0.137	0	2	TRIM71
0	0.352805	0.68	0.421	0	2	CPD
0	0.352273	0.779	0.501	0	2	OTUD7B
0	0.352177	0.711	0.488	0	2	KCNQ1OT1
0	0.350239	0.736	0.482	0	2	TM4SF4
0	0.350039	0.627	0.386	0	2	LINC01515
0	0.349945	0.386	0.181	0	2	SULT1C2
0	0.349922	0.626	0.37	0	2	HPN-AS1
0	0.349026	0.444	0.234	0	2	ERICH5
0	0.348867	0.89	0.639	0	2	PATJ
0	0.348863	0.753	0.487	0	2	ACVR1
0	0.348647	0.803	0.507	0	2	FRY
0	0.348527	0.335	0.169	0	2	TRPM3
0	0.34734	0.255	0.109	0	2	DGKB
0	0.346605	0.618	0.356	0	2	ENSG00000286850
0	0.346585	0.392	0.193	0	2	MAL2-AS1
0	0.34628	0.261	0.097	0	2	ENSG00000263551
0	0.344241	0.43	0.219	0	2	MACROH2A2
0	0.343756	0.452	0.247	0	2	DNAJC22
0	0.343358	0.521	0.288	0	2	SLC12A8
0	0.343145	0.267	0.108	0	2	GRIK4
0	0.342228	0.873	0.607	0	2	CLYBL
0	0.340449	0.883	0.617	0	2	PID1
0	0.339778	0.856	0.565	0	2	TFR2
0	0.338636	0.613	0.378	0	2	ZNF83
0	0.338466	0.541	0.326	0	2	AGTR1
0	0.338414	0.783	0.544	0	2	ENSA
0	0.337926	0.423	0.213	0	2	ENSG00000230537
0	0.33727	0.699	0.438	0	2	HACD2
0	0.337207	0.894	0.663	0	2	ZHX2
0	0.336757	0.344	0.148	0	2	TSPAN8
0	0.335964	0.817	0.526	0	2	SERPINF2
0	0.33545	0.882	0.619	0	2	ABCD3
0	0.335162	0.361	0.163	0	2	IGF2BP1
0	0.334494	0.594	0.36	0	2	GLT1D1
0	0.333147	0.869	0.63	0	2	PIP5K1A
0	0.333105	0.647	0.411	0	2	LMCD1-AS1
0	0.333086	0.963	0.746	0	2	PTPRG
0	0.333022	0.675	0.415	0	2	ZNF254
0	0.332737	0.653	0.381	0	2	WWC1
0	0.33082	0.393	0.198	0	2	LINC02015
0	0.330413	0.857	0.63	0	2	ATXN10
0	0.330259	0.85	0.56	0	2	EPB41L5
0	0.330042	0.666	0.42	0	2	LAMC1
0	0.329957	0.619	0.377	0	2	AGFG2
0	0.329483	0.31	0.128	0	2	LINC00665
0	0.329311	0.47	0.257	0	2	HKDC1
0	0.32908	0.88	0.652	0	2	RRBP1
0	0.328986	0.742	0.471	0	2	ABCG5
0	0.327528	0.721	0.444	0	2	PLEKHA6
0	0.326806	0.619	0.389	0	2	ENSG00000255968
0	0.326064	0.7	0.444	0	2	CROT
0	0.325972	0.513	0.296	0	2	SH3RF2
0	0.325433	0.553	0.33	0	2	F7
0	0.324966	0.742	0.489	0	2	SPRED2
0	0.324438	0.993	0.9	0	2	ZFAND3
0	0.324417	0.349	0.166	0	2	RFTN2
0	0.323327	0.482	0.26	0	2	RNF128
0	0.322808	0.604	0.365	0	2	ZFHX4
0	0.32169	0.608	0.343	0	2	PLXNB1
0	0.321422	0.711	0.45	0	2	TCAIM
0	0.320652	0.725	0.474	0	2	ABHD3
0	0.320373	0.449	0.237	0	2	SMO
0	0.320236	0.354	0.151	0	2	ENSG00000250421
0	0.319594	0.287	0.133	0	2	ENSG00000281566
0	0.319581	0.712	0.474	0	2	GUSBP1
0	0.319252	0.682	0.446	0	2	ZFX
[truncated: 30,365 more rows]
